# Supplementary material for: Precise spatiotemporal control of voltage-gated sodium channels by photocaged saxitoxin
Source: Nat Commun. 2021 Jul 7;12:4171. doi: 10.1038/s41467-021-24392-2 (PMC8263607; doi:10.1038/s41467-021-24392-2)
Supplement: Supplementary file 3 — Source Data [file 41467_2021_24392_MOESM3_ESM.xlsx]

## Sheet: Sup1–STX-ea controls
STX-ea IC50/Uncaging
	Peak current (nA)								Normalized to start/wash
	Cell 1	Cell 2	Cell 3	Cell 4	Cell 5	Cell 6	Cell 7		Cell 1	Cell 2	Cell 3	Cell 4	Cell 5	Cell 6	Cell 7
start	-2.02087	-4.93195	-3.98895		-1.53076	-2.15515	-2.76367		1	1	1		1	1	1
scan 1	-2.01233	-4.82269	-3.96606		-1.48163	-2.18201	-2.64801		0.995772	0.977848	0.994262		0.967903	1.01246	0.958149
scan 2	-2.04315	-4.77356	-3.97644		-1.46332	-2.18445	-2.75757		1.01102	0.967886	0.996863		0.955941	1.01359	0.997792
scan 3	-2.01782	-4.75983	-3.90015		-1.50146	-2.15363	-2.66907		0.99849	0.965101	0.977737		0.980861	0.999292	0.965769
scan 4	-2.06055	-4.72992	-3.85101		-1.47186	-2.05872	-2.66113		1.01963	0.959037	0.96542		0.961523	0.955253	0.962898
scan 5	-2.04132	-4.63959	-3.83453		-1.44379	-2.09534	-2.66449		1.01012	0.940721	0.961288		0.943182	0.972246	0.964112
2 nM	-1.85028	-4.27551	-3.44421		-1.26801	-1.90216	-2.4295		0.915584	0.866902	0.863438		0.828349	0.882611	0.879086
scan 1	-1.84082	-4.16718	-3.47382		-1.30798	-1.85699	-2.35657		0.910903	0.844935	0.870859		0.854466	0.861654	0.852694
scan 2	-1.88446	-4.19098	-3.47229		-1.23352	-1.90704	-2.34497		0.932498	0.849762	0.870477		0.805821	0.884877	0.848498
scan 3	-1.83502	-4.1861	-3.46558		-1.24207	-1.83441	-2.4353		0.908034	0.848772	0.868794		0.811404	0.851175	0.881184
scan 4	-1.84387	-4.21661	-3.46161		-1.29578	-1.88293	-2.37732		0.912413	0.854959	0.867799		0.846491	0.87369	0.860203
scan 5	-1.86432	-4.18396	-3.5199		-1.25153	-1.88629	-2.36847		0.922531	0.848339	0.882411		0.817584	0.875248	0.857001
5 nM	-1.54663	-3.52692	-2.86285		-1.07117	-1.58569	-2.00562		0.765328	0.715117	0.717696		0.699761	0.735769	0.725707
scan 1	-1.55426	-3.53516	-2.81433		-1.02112	-1.62964	-2.03979		0.769103	0.716787	0.705531		0.667065	0.75616	0.738074
scan 2	-1.60156	-3.54584	-2.83142		-1.04584	-1.62384	-2.01233		0.79251	0.718953	0.709816		0.683214	0.753469	0.728136
scan 3	-1.55945	-3.52417	-2.7829		-1.01105	-1.60828	-2.01721		0.77167	0.71456	0.697651		0.660486	0.746248	0.729903
scan 4	-1.56738	-3.45856	-2.82349		-0.99762	-1.57867	-2.04132		0.775596	0.701256	0.707826		0.651715	0.732512	0.738626
scan 5	-1.53351	-3.5257	-2.90192		-1.01288	-1.65924	-2.01019		0.758834	0.714869	0.727488		0.661683	0.769895	0.727363
10 nM	-1.24359	-2.8714	-2.20886		-0.805664	-1.27686	-1.5683		0.615373	0.582204	0.553745		0.526316	0.592467	0.567469
scan 1	-1.23352	-2.80029	-2.27325		-0.810242	-1.22131	-1.54053		0.61039	0.567787	0.569888		0.529306	0.566695	0.55742
scan 2	-1.21643	-2.76367	-2.22717		-0.795898	-1.22986	-1.60126		0.601933	0.560361	0.558335		0.519936	0.57066	0.579395
scan 3	-1.28296	-2.74475	-2.10968		-0.833435	-1.28448	-1.61316		0.634854	0.556525	0.528881		0.544458	0.596007	0.583701
scan 4	-1.23901	-2.77496	-2.16125		-0.836487	-1.29913	-1.60095		0.613108	0.562651	0.54181		0.546451	0.602804	0.579284
scan 5	-1.23077	-2.75879	-2.13776		-0.810242	-1.27533	-1.61407		0.609031	0.559371	0.535919		0.529306	0.591759	0.584033
wash	-2.22748	-4.5163	-4.01154	-1.41479	-1.47552	-2.33185	-2.90009
scan 1	-2.23511	-4.4751	-3.9621	-1.40259	-1.45752	-2.34039	-2.96661
scan 2	-2.25677	-4.46289	-3.97339	-1.42395	-1.46301	-2.31659	-2.93549
scan 3	-2.26318	-4.41162	-3.94745	-1.40259	-1.43555	-2.23511	-2.97211
scan 4	-2.24945	-4.42169	-3.94379	-1.42761	-1.39404	-2.35138	-2.87537
scan 5	-2.2522	-4.36707	-3.92456	-1.37787	-1.43921	-2.28363	-2.90466
20 nM	-1.00281	-2.03156	-1.59882	-0.607605	-0.631409	-0.942688	-1.41479		0.450199	0.449828	0.398555	0.429465	0.427921	0.404266	0.487846
scan 1	-1.02966	-1.9519	-1.58295	-0.579834	-0.624695	-0.988159	-1.40167		0.462255	0.432191	0.394599	0.409836	0.423371	0.423767	0.483321
scan 2	-1.00372	-2.00043	-1.6156	-0.693665	-0.640564	-0.934448	-1.3562		0.45061	0.442935	0.402739	0.490293	0.434126	0.400733	0.467642
scan 3	-1.00189	-1.9574	-1.65283	-0.584106	-0.608826	-0.930786	-1.32812		0.449788	0.433408	0.41202	0.412856	0.412616	0.399162	0.457961
scan 4	-1.06384	-2.00256	-1.61407	-0.584717	-0.592957	-0.950317	-1.3385		0.4776	0.443408	0.402358	0.413287	0.401861	0.407538	0.461538
scan 5	-1.05255	-1.97632	-1.67145	-0.644531	-0.626526	-0.984497	-1.31805		0.47253	0.437597	0.41666	0.455565	0.424612	0.422196	0.454488
50 nM	-0.559387	-1.04248	-0.843811	-0.377808	-0.315857	-0.506287	-0.657349		0.25113	0.230826	0.210346	0.267041	0.214064	0.217118	0.226665
scan 1	-0.538025	-1.0733	-0.865479	-0.3479	-0.358582	-0.536804	-0.643311		0.24154	0.237651	0.215747	0.245902	0.24302	0.230205	0.221825
scan 2	-0.598145	-1.08459	-0.801697	-0.394897	-0.328064	-0.466919	-0.65918		0.26853	0.240151	0.199848	0.27912	0.222337	0.200236	0.227297
scan 3	-0.562439	-1.06049	-0.838623	-0.370789	-0.348816	-0.520935	-0.628967		0.2525	0.234813	0.209053	0.262079	0.236401	0.2234	0.216879
scan 4	-0.570984	-1.16821	-0.895691	-0.323486	-0.308533	-0.482178	-0.644226		0.256336	0.258666	0.223279	0.228645	0.2091	0.206779	0.22214
scan 5	-0.579834	-1.15143	-0.830078	-0.356445	-0.351868	-0.518494	-0.643921		0.26031	0.25495	0.206923	0.251941	0.238469	0.222353	0.222035
100 nM	-0.335083	-0.619507	-0.463867	-0.228271	-0.207825	-0.275269	-0.39032		0.150432	0.137171	0.115633	0.161346	0.140848	0.118047	0.134589
scan 1	-0.346069	-0.611877	-0.530396	-0.255737	-0.221863	-0.300293	-0.346069		0.155364	0.135482	0.132218	0.180759	0.150362	0.128779	0.119331
scan 2	-0.33783	-0.587463	-0.465088	-0.183411	-0.227661	-0.323486	-0.405273		0.151665	0.130076	0.115938	0.129638	0.154292	0.138725	0.139745
scan 3	-0.348206	-0.669556	-0.402527	-0.189209	-0.212402	-0.280151	-0.400696		0.156323	0.148253	0.100342	0.133736	0.14395	0.120141	0.138167
scan 4	-0.332336	-0.629272	-0.471802	-0.201416	-0.2005	-0.309448	-0.340576		0.149199	0.139334	0.117611	0.142364	0.135884	0.132705	0.117437
scan 5	-0.324097	-0.614929	-0.518799	-0.26825	-0.210876	-0.280457	-0.355225		0.145499	0.136158	0.129327	0.189603	0.142916	0.120272	0.122488
STX-ea k on / k off									STX-ea V1/2 activation
										Cell 1						Cell 2						Cell 3						Cell 4						Cell 5
	Peak current (nA)				Normalized to start/wash				Start	mV	Minimum current (nA)	Maximum current (nA)	Conductance	Normalized conductance		mV	Minimum current (nA)	Maximum current (nA)	Conductance	Normalized conductance		mV	Minimum current (nA)	Maximum current (nA)	Conductance	Normalized conductance		mV	Minimum current (nA)	Maximum current (nA)	Conductance	Normalized conductance		mV	Minimum current (nA)	Maximum current (nA)	Conductance	Normalized conductance
Time (s)	Cell 1	Cell 2	Cell 3		Cell 1	Cell 2	Cell 3			-120	-0.0262451	0.0299072	0.000160789	0.003923		-120	-0.0308228	0.0299072	0.000192504	0.00600484		-120	-0.0177002	0.0466919	0.00010977	0.00429743		-120	-0.0219727	0.0296021	0.00013429	0.00247477		-120	-0.0430298	0.0286865	0.000265058	0.00695571
start	-2.48566	-1.17065	-1.32751							-115	-0.0506592	0.0180054	0.000320168	0.00781158		-115	-0.0305176	0.0234985	0.000196742	0.00613703		-115	-0.067749	-0.00305176	0.000433597	0.0169751		-115	-0.0396729	0.0341797	0.000250112	0.00460919		-115	-0.055542	0.0134277	0.000353004	0.00926361
0	-2.62115	-1.19019	-1.30402		1.05451	1.01668	0.982299			-110	-0.0299072	0.0402832	0.000195182	0.00476214		-110	-0.038147	0.0268555	0.000254119	0.0079268		-110	-0.0320435	0.0314331	0.000211859	0.0082942		-110	-0.0308228	0.0289917	0.000200642	0.00369754		-110	-0.0549316	0.027771	0.000360583	0.00946251
0.4	-2.6059	-1.1792	-1.34369		1.04837	1.0073	1.01218			-105	-0.0280762	0.0445557	0.000189413	0.00462139		-105	-0.0296021	0.0170898	0.000203991	0.00636314		-105	-0.0222778	0.0372314	0.000152328	0.00596359		-105	-0.0473022	0.0271606	0.000318275	0.00586535		-105	-0.0720215	0.0244141	0.000488808	0.0128274
0.8	-2.60864	-1.18713	-1.29486		1.04948	1.01408	0.975402			-100	-0.0378418	0.0427246	0.000264208	0.00644627		-100	-0.0299072	0.0326538	0.000213448	0.00665815		-100	-0.0292969	0.0274658	0.000207413	0.00812014		-100	-0.0393677	0.0439453	0.000274109	0.00505143		-100	-0.0238037	0.0424194	0.00016723	0.00438849
1.2	-2.63885	-1.18988	-1.35223		1.06163	1.01642	1.01862			-95	-0.0283813	0.0271606	0.000205324	0.00500958		-95	-0.0256348	0.0286865	0.000189726	0.00591817		-95	-0.0344849	0.0183105	0.000253102	0.00990884		-95	-0.0390625	0.0369263	0.000281794	0.00519306		-95	-0.0326538	0.0222778	0.000237757	0.00623928
1.6	-2.51434	-1.21033	-1.28052		1.01154	1.03389	0.964598			-90	-0.0445557	0.0250244	0.000334434	0.00815966		-90	-0.0247192	0.0213623	0.000189981	0.00592611		-90	-0.027771	0.0372314	0.000211591	0.00828367		-90	-0.0283813	0.0442505	0.000212403	0.00391427		-90	-0.0164795	0.0405884	0.000124523	0.00326776
2	-2.66205	-1.20117	-1.32385		1.07096	1.02607	0.997241			-85	-0.0363159	0.0421143	0.000283216	0.00691002		-85	-0.0418091	0.0357056	0.000334166	0.0104237		-85	-0.0320435	0.0231934	0.000253812	0.00993663		-85	-0.0253296	0.0299072	0.000196933	0.00362918		-85	-0.0192261	0.0408936	0.000150981	0.00396208
2.4	-2.69531	-1.20667	-1.31836		1.08435	1.03076	0.993103			-80	-0.0363159	0.0338745	0.000294707	0.00719039		-80	-0.0274658	0.0460815	0.000228664	0.00713276		-80	-0.0595093	0.017395	0.000490804	0.0192147		-80	-0.0369263	0.027771	0.000298707	0.00550472		-80	-0.0549316	0.00427246	0.000449004	0.0117829
2.8	-2.66876	-1.19049	-1.33942		1.07366	1.01694	1.00897			-75	-0.0454712	0.0427246	0.000384609	0.00938385		-75	-0.0387573	0.0140381	0.000336685	0.0105023		-75	-0.0234985	0.0457764	0.00020214	0.00791369		-75	-0.0384521	0.0302124	0.000324161	0.00597381		-75	-0.0479126	0.0320435	0.000408319	0.0107152
3.2	-2.69653	-1.19934	-1.27258		1.08484	1.0245	0.958621			-70	-0.0375366	0.0424194	0.000331516	0.00808848		-70	-0.0335693	0.0582886	0.000304858	0.00950952		-70	-0.0372314	0.0372314	0.000334669	0.0131021		-70	-0.0338745	0.043335	0.000298137	0.00549423		-70	-0.0244141	0.0549316	0.000217321	0.00570299
3.6	-2.6532	-1.15265	-1.25458		1.0674	0.984619	0.945057			-65	-0.0393677	0.0405884	0.000363751	0.00887495		-65	-0.0360107	0.032959	0.000342586	0.0106864		-65	-0.0411987	0.0292969	0.000387758	0.0151805		-65	-0.055542	0.03479	0.00051134	0.00942324		-65	-0.0369263	0.0274658	0.000344009	0.00902756
4	-2.59583	-1.16516	-1.35284		1.04432	0.995308	1.01908			-60	-0.0326538	0.0354004	0.00031633	0.00771795		-60	-0.0363159	0.0283813	0.000362744	0.0113151		-60	-0.0418091	0.0344849	0.000412935	0.0161662		-60	-0.03479	0.0311279	0.000335745	0.00618728		-60	-0.0286865	0.0268555	0.000280303	0.00735578
4.4	-2.565	-1.18774	-1.31348		1.03192	1.0146	0.989425			-55	-0.0631714	0.0302124	0.000643116	0.015691		-55	-0.0338745	0.0299072	0.000356144	0.0111093		-55	-0.0375366	0.0253296	0.000389996	0.0152682		-55	-0.0384521	0.0360107	0.0003899	0.00718529		-55	-0.0631714	0.0286865	0.00064897	0.0170304
4.8	-2.64587	-1.18103	-1.35437		1.06446	1.00886	1.02023			-50	-0.043335	0.0454712	0.000464832	0.0113412		-50	-0.0271606	0.015564	0.000301401	0.00940168		-50	-0.045166	0.0271606	0.000494977	0.0193781		-50	-0.0344849	0.0338745	0.000368347	0.0067881		-50	-0.0585938	0.0271606	0.000634537	0.0166516
5.2	-2.63794	-1.18073	-1.25732		1.06126	1.0086	0.947126			-45	-0.0415039	0.0521851	0.000470422	0.0114775		-45	-0.0588989	0.0262451	0.000691996	0.0215856		-45	-0.0506592	0.017395	0.000587362	0.0229949		-45	-0.0668335	0.0482178	0.000754153	0.0138979		-45	-0.085144	0.000305176	0.000974846	0.0255821
5.6	-2.53998	-1.18164	-1.30737		1.02185	1.00938	0.984828			-40	-0.321655	0.0268555	0.00386479	0.0942948		-40	-0.0631714	0.0378418	0.000788513	0.0245963		-40	-0.103455	0.0112915	0.00127331	0.0498494		-40	-0.0680542	0.0161743	0.000813845	0.014998		-40	-0.133362	0.00701904	0.00161963	0.0425026
6	-2.62146	-1.25488	-1.25244		1.05463	1.07195	0.943448			-35	-0.131836	-0.0366211	0.0016853	0.0411186		-35	-0.117798	0.0436401	0.00156824	0.0489186		-35	-0.142517	0.0402832	0.00186911	0.0731747		-35	-0.146484	0.0088501	0.00186318	0.0343357		-35	-0.241699	0.0323486	0.00312511	0.0820099
6.4	-2.52228	-1.22559	-1.28754		1.01473	1.04692	0.969885			-30	-0.229187	-0.00366211	0.00312981	0.0763625		-30	-0.273743	0.0302124	0.00390422	0.121785		-30	-0.283813	0.0112915	0.00398342	0.155949		-30	-0.345764	0.0320435	0.00469657	0.0865509		-30	-0.437927	0.00183105	0.00605365	0.158861
6.8	-2.59369	-1.2146	-1.2616		1.04346	1.03754	0.950345			-25	-0.395813	-0.00305176	0.00580141	0.141545		-25	-0.395508	0.0457764	0.00607403	0.189469		-25	-0.557251	0.0265503	0.0084115	0.329306		-25	-0.632935	0.0186157	0.00922369	0.169979		-25	-0.701904	0.00366211	0.0104231	0.273526
7.2	-2.54639	-1.1618	-1.25366		1.02443	0.99244	0.944368			-20	-0.634766	0.0201416	0.0100395	0.244947		-20	-0.627136	0.0164795	0.0104324	0.325419		-20	-0.765381	0.0469971	0.0124963	0.489224		-20	-1.03424	0.00213623	0.0162564	0.299582		-20	-1.0495	-0.0152588	0.0168348	0.441783
7.6	-2.49695	-1.22253	-1.34033		1.00454	1.04432	1.00966			-15	-0.951233	-0.0189209	0.0163366	0.398588		-15	-0.849915	-0.0357056	0.0154209	0.481027		-15	-0.927124	0.0195312	0.0164826	0.645286		-15	-1.39618	-0.0274658	0.0238172	0.438917		-15	-1.28265	-0.0247192	0.0223689	0.587009
8	-2.56805	-1.20789	-1.26709		1.03315	1.0318	0.954483			-10	-1.16638	-0.0830078	0.0219133	0.534651		-10	-0.995178	-0.0262451	0.0198581	0.619438		-10	-0.995178	0.0338745	0.0194186	0.76023		-10	-1.71204	-0.000610352	0.0319287	0.5884		-10	-1.34979	-0.0170898	0.0257884	0.676746
8.4	-2.5882	-1.17706	-1.29974		1.04125	1.00547	0.97908			-5	-1.3858	-0.0170898	0.028735	0.701088		-5	-1.01501	-0.0375366	0.0224986	0.701805		-5	-1.03058	-0.00488281	0.0222834	0.872385		-5	-1.76331	0.000610352	0.0362667	0.668342		-5	-1.39221	-0.00823975	0.0294082	0.771736
8.8	-2.60468	-1.25427	-1.29089		1.04788	1.07143	0.972414			0	-1.3736	0.0250244	0.0317763	0.775292		0	-1.00403	-0.0299072	0.025029	0.780737		0	-0.976562	0.00610352	0.023675	0.926865		0	-1.85333	-0.012207	0.0424876	0.782984		0	-1.44714	-0.065918	0.0341783	0.896915
9.2	-2.69745	-1.20575	-1.3092		1.08521	1.02998	0.986207			5	-1.35498	-0.0366211	0.0354456	0.864816		5	-0.951233	-0.0494385	0.0270894	0.845007		5	-0.925903	-0.0137329	0.0255431	1		5	-1.74927	-0.0134277	0.0452937	0.834696		5	-1.26465	-0.0146484	0.0338676	0.88876
9.6	-2.67456	-1.23688	-1.28479		1.076	1.05657	0.967816			10	-1.31104	-0.0497437	0.0394569	0.962685		10	-0.831909	-0.0302124	0.0276248	0.861708		10	-0.776978	-0.0238037	0.0248643	0.973427		10	-1.68732	-0.0579834	0.0501871	0.924874		10	-1.19537	-0.0393677	0.0369616	0.969954
10	-2.53235	-1.19446	-1.315		1.01878	1.02033	0.990575			15	-1.15692	0.00762939	0.0409863	1		15	-0.797119	-0.0476074	0.0317394	0.990053		15	-0.651245	-0.0186157	0.0248106	0.971323		15	-1.48254	-0.0274658	0.0518	0.954597		15	-1.04187	-0.0265503	0.0381065	1
10.4	-2.63092	-1.24023	-1.26343		1.05844	1.05944	0.951724			20	-1.00342	-0.00213623	0.0432004	1.05402		20	-0.644836	-0.0402832	0.0320582	1		20	-0.562744	-0.0216675	0.0264837	1.03683		20	-1.28174	-0.010376	0.0542637	1		20	-0.83313	-0.0247192	0.0372916	0.978613
10.8	-2.64221	-1.15631	-1.28235		1.06298	0.987748	0.965977			25	-0.829468	-0.0299072	0.0455075	1.11031		25	-0.462952	-0.0354004	0.0306296	0.955435		25	-0.409241	-0.00701904	0.0251861	0.986024		25	-1.09802	-0.0112915	0.0589683	1.0867		25	-0.713196	-0.032959	0.0411278	1.07928
11.2	-2.54608	-1.22101	-1.27411		1.02431	1.04301	0.95977			30	-0.643005	-0.0698853	0.0486129	1.18608		30	-0.332336	-0.0256348	0.0328573	1.02493		30	-0.35614	-0.00579834	0.0316606	1.2395		30	-0.89447	-0.0125122	0.0656706	1.21021		30	-0.514832	-0.00518799	0.0417173	1.09475
11.6	-2.63245	-1.21124	-1.3028		1.05905	1.03467	0.981379			35	-0.438843	-0.0509644				35	-0.212708	-0.0186157				35	-0.230713	0.0338745				35	-0.726013	-0.0296021				35	-0.368042	-0.0253296
12	-2.50793	-1.20697	-1.31927		1.00896	1.03102	0.993793			40	-0.267944	0.0314331				40	-0.13916	0.0439453				40	-0.216675	0.133972				40	-0.535278	0.0146484				40	-0.296936	0.0247192
12.4	-2.59369	-1.18042	-1.2738		1.04346	1.00834	0.95954			45	-0.147095	0.144958				45	-0.102539	0.166931				45	-0.0933838	0.248718				45	-0.401001	0.151978				45	-0.273743	0.254822
12.8	-2.57263	-1.17493	-1.28418		1.03499	1.00365	0.967356			50	-0.173645	0.300903				50	-0.088501	0.333252				50	-0.119629	0.324707				50	-0.272522	0.347595				50	-0.224609	0.355835
13.2	-2.61627	-1.16638	-1.24817		1.05255	0.99635	0.94023
13.6	-2.53754	-1.19568	-1.2973		1.02087	1.02138	0.977241
14	-2.57507	-1.20117	-1.26343		1.03597	1.02607	0.951724		Linear Fit	a	=-1.9632 ± 0.0784					a	=-1.2959 ± 0.0392					a	=-1.5189 ± 0.314					a	=-2.6602 ± 0.145					a	=-1.8691 ± 0.229
14.4	-2.64282	-1.20789	-1.28815		1.06323	1.0318	0.970345			b	=0.045416 ± 0.00219					b	=0.032305 ± 0.0011					b	=0.036823 ± 0.00772					b	=0.060985 ± 0.00373					b	=0.044144 ± 0.00596
14.8	-2.49847	-1.18927	-1.25549		1.00516	1.0159	0.945747
15.2	-2.49725	-1.1499	-1.30585		1.00467	0.982273	0.983678		Reversal Potential = |a/b|		43.2271						40.1145						41.2487						43.6206						42.341
15.6	-2.57629	-1.14105	-1.28418		1.03646	0.974713	0.967356
16	-2.52655	-1.13251	-1.25885		1.01645	0.967414	0.948276
16.4	-2.54852	-1.14044	-1.29883		1.02529	0.974192	0.978391
16.8	-2.5058	-1.13495	-1.34521		1.0081	0.969499	1.01333		20 nM STX-ea	mV	Minimum current (nA)	Maximum current (nA)	Conductance	Normalized conductance		mV	Minimum current (nA)	Maximum current (nA)	Conductance	Normalized conductance		mV	Minimum current (nA)	Maximum current (nA)	Conductance	Normalized conductance		mV	Minimum current (nA)	Maximum current (nA)	Conductance	Normalized conductance		mV	Minimum current (nA)	Maximum current (nA)	Conductance	Normalized conductance
17.2	-2.57782	-1.03668	-1.26221		1.03708	0.885558	0.950805			-120	-0.0280762	0.0454712	0.000168882	0.0108314		-120	-0.032959	0.0311279	0.000206611	0.00635774		-120	-0.0167847	0.0152588	0.000105586	0.0122368		-120	-0.0292969	0.0567627	0.000177591	0.0104627		-120	-0.0506592	0.0363159	0.00030804	0.0212629
17.6	-2.54852	-1.06628	-1.24817		1.02529	0.910845	0.94023			-115	-0.0576782	0.0192261	0.000357701	0.0229415		-115	-0.0299072	0.0289917	0.000193546	0.00595574		-115	-0.0274658	0.00732422	0.000178389	0.0206741		-115	-0.0531006	0.00854492	0.000331945	0.0195564		-115	-0.0714111	0.0216675	0.00044784	0.0309128
18	-2.47772	-1.02356	-1.26953		0.996808	0.874348	0.956322			-110	-0.00183105	0.0357056	1.1719e-05	0.000751606		-110	-0.0482178	0.0326538	0.000322479	0.0099232		-110	-0.0149536	0.0320435	0.000100383	0.0116337		-110	-0.0390625	0.0338745	0.000252068	0.0148505		-110	-0.0634766	0.027771	0.000410967	0.0283676
18.4	-2.54944	-1.0498	-1.24756		1.02566	0.896767	0.93977			-105	-0.0177002	0.0384521	0.000117028	0.00750571		-105	-0.0213623	0.0268555	0.000147813	0.00454845		-105	-0.0418091	0.0180054	0.000290409	0.0336565		-105	-0.0280762	0.027771	0.000187214	0.0110297		-105	-0.0485229	0.0344849	0.000324662	0.0224103
18.8	-2.4176	-1.0202	-1.24207		0.972621	0.871481	0.935632			-100	-0.0274658	0.0418091	0.000187804	0.012045		-100	-0.0317383	0.0491333	0.000227478	0.00699987		-100	-0.0195312	0.0292969	0.000140547	0.0162884		-100	-0.0372314	0.0418091	0.000256825	0.0151308		-100	-0.0308228	0.0390625	0.00021337	0.0147282
19.2	-2.51587	-0.949097	-1.26129		1.01215	0.81074	0.950115			-95	-0.0305176	0.0460815	0.000216058	0.0138571		-95	-0.0418091	0.0317383	0.000310797	0.00956372		-95	-0.010376	0.0405884	7.74521e-05	0.0089762		-95	-0.0640869	0.0366211	0.000457868	0.0269752		-95	-0.0192261	0.0390625	0.000137864	0.00951628
19.6	-2.49939	-0.986023	-1.23352		1.00552	0.842284	0.929195			-90	-0.0390625	0.0271606	0.000286704	0.018388		-90	-0.0326538	0.0341797	0.00025211	0.00775782		-90	-0.0253296	0.0198364	0.000196405	0.022762		-90	-0.0991821	-0.010376	0.000734856	0.0432938		-90	-0.038147	0.0326538	0.000283712	0.0195836
20	-2.44507	-0.941772	-1.25061		0.983671	0.804484	0.942069			-85	-0.0454712	0.0140381	0.000346455	0.0222202		-85	-0.0299072	0.0271606	0.000240176	0.0073906		-85	-0.0372314	0.0112915	0.000300335	0.0348069		-85	-0.043335	0.0390625	0.000333428	0.0196438		-85	-0.0415039	0.0430298	0.000320601	0.0221299
20.4	-2.39868	-0.937805	-1.2262		0.965009	0.801095	0.923678			-80	-0.0338745	0.0518799	0.000268319	0.0172089		-80	-0.0305176	0.0210571	0.00025533	0.00785691		-80	-0.0360107	0.020752	0.000302697	0.0350806		-80	-0.0247192	0.0210571	0.000197804	0.0116536		-80	-0.0924683	-0.0253296	0.000742975	0.051285
20.8	-2.35443	-0.917358	-1.21765		0.947207	0.783629	0.917241			-75	-0.366821	0.0201416	0.00302541	0.194037		-75	-0.0195312	0.0262451	0.000170546	0.00524796		-75	-0.0140381	0.0411987	0.000123178	0.0142755		-75	-0.0479126	0.0378418	0.000399378	0.0235292		-75	-0.0488281	0.0109863	0.000408752	0.0282147
21.2	-2.3172	-0.9375	-1.18439		0.932228	0.800834	0.892184			-70	-0.0393677	0.0332642	0.000338655	0.0217199		-70	-0.0384521	0.0213623	0.00035109	0.0108036		-70	-0.0222778	0.0338745	0.000204447	0.0236941		-70	-0.0265503	0.0463867	0.000230936	0.0136055		-70	-0.0671387	0.0152588	0.000586586	0.04049
21.6	-2.24731	-0.910645	-1.17462		0.904113	0.777894	0.884828			-65	-0.0454712	0.0335693	0.000408741	0.0262149		-65	-0.0247192	0.0128174	0.000236497	0.00727741		-65	-0.0326538	0.0253296	0.000314081	0.0363999		-65	-0.0540161	0.0244141	0.000491198	0.0289388		-65	-0.0265503	0.0704956	0.000242564	0.0167434
22	-2.17133	-0.919495	-1.11908		0.873542	0.785454	0.842989			-60	-0.0473022	0.0247192	0.00044521	0.0285539		-60	-0.0317383	0.038147	0.000318906	0.00981327		-60	-0.0543213	0.0183105	0.000548887	0.0636124		-60	-0.032959	0.045166	0.000313991	0.0184987		-60	-0.0454712	0.0405884	0.000435311	0.030048
22.4	-2.16797	-0.877686	-1.16058		0.872192	0.749739	0.874253			-55	-0.0473022	0.0335693	0.000467197	0.029964		-55	-0.0320435	0.0213623	0.000339004	0.0104317		-55	-0.0268555	0.0354004	0.000285799	0.0331222		-55	0.000915527	0.0765991	-9.1582e-06	-0.000539552		-55	-0.0946045	0.00518799	0.000951213	0.0656589
22.8	-2.14874	-0.891418	-1.12701		0.864457	0.76147	0.848966			-50	-0.0637817	0.0222778	0.000662688	0.042502		-50	-0.0524902	0.0238037	0.000586337	0.0180425		-50	-0.0204468	0.0311279	0.000229826	0.0266353		-50	-0.0390625	0.0430298	0.000411323	0.0242329		-50	-0.0747681	0.0152588	0.000791559	0.0546386
23.2	-2.07123	-0.926514	-1.06628		0.833272	0.791449	0.803218			-45	-0.0741577	0.038147	0.000812714	0.0521241		-45	-0.144348	0.00213623	0.00170781	0.0525522		-45	-0.00915527	0.0305176	0.000109035	0.0126365		-45	-0.0668335	0.000915527	0.000742858	0.0437652		-45	-0.0738525	0.0234985	0.000825567	0.056986
23.6	-2.12524	-0.85022	-1.08246		0.855003	0.726277	0.815402			-40	-0.0576782	0.0253296	0.000668756	0.0428912		-40	-0.0576782	0.0204468	0.00072531	0.0223189		-40	-0.0482178	0.0299072	0.000610612	0.070766		-40	-0.055542	0.0350952	0.000653681	0.0385114		-40	-0.0842285	0.0271606	0.000997298	0.06884
24	-2.08496	-0.873413	-1.08185		0.838797	0.74609	0.814943			-35	-0.118408	0.0219727	0.00145739	0.0934706		-35	-0.120239	-0.00335693	0.00161347	0.049649		-35	-0.0680542	0.015564	0.00092007	0.10663		-35	-0.108032	0.0280762	0.00135094	0.0795903		-35	-0.0808716	0.101318	0.00101781	0.0702556
24.4	-2.08069	-0.85083	-1.05804		0.837078	0.726799	0.797011			-30	-0.170288	0.00183105	0.00223337	0.143239		-30	-0.19104	0.0268555	0.0027479	0.0845573		-30	-0.123901	0.0234985	0.00179655	0.208208		-30	-0.161133	0.0210571	0.00214935	0.126628		-30	-0.203857	-0.00305176	0.00273793	0.18899
24.8	-1.89545	-0.899048	-1.05957		0.762554	0.767987	0.798161			-25	-0.22583	0.0296021	0.00316968	0.20329		-25	-0.357361	0.0244141	0.00553857	0.170431		-25	-0.177002	-0.00946045	0.00276711	0.32069		-25	-0.296631	0.0323486	0.00423952	0.24977		-25	-0.328674	-0.00640869	0.00473207	0.326639
25.2	-1.84631	-0.848694	-1.03607		0.742787	0.724974	0.78046			-20	-0.320435	-0.0320435	0.00483697	0.310223		-20	-0.508118	0.0128174	0.0085366	0.262685		-20	-0.253296	0.00762939	0.0042956	0.497833		-20	-0.40741	0.0189209	0.00627092	0.369449		-20	-0.370789	0.017395	0.00575252	0.397076
25.6	-1.85547	-0.857849	-1.04248		0.74647	0.732795	0.785287			-15	-0.437012	-0.0128174	0.00713524	0.457624		-15	-0.751953	0.0869751	0.0137917	0.424392		-15	-0.297241	0.00732422	0.0055079	0.63833		-15	-0.586548	0.0143433	0.00978101	0.576245		-15	-0.404968	0.0387573	0.00681114	0.470149
26	-1.84631	-0.854797	-1.00311		0.742787	0.730188	0.755632			-10	-0.539856	0.0189209	0.00959795	0.615573		-10	-0.89447	-0.0152588	0.018062	0.555797		-10	-0.279541	0.00976562	0.00570885	0.661618		-10	-0.658264	0.0424194	0.0119754	0.705526		-10	-0.474854	-0.0164795	0.00871983	0.6019
26.4	-1.80267	-0.857239	-0.919189		0.72523	0.732273	0.692414			-5	-0.585327	0.0128174	0.0114217	0.732539		-5	-1.01685	-0.0366211	0.0228391	0.702795		-5	-0.332336	0.0265503	0.00755889	0.876026		-5	-0.626831	0.0579834	0.0125446	0.739063		-5	-0.545044	0.0012207	0.0110206	0.760715
26.8	-1.74805	-0.818176	-0.947266		0.703254	0.698905	0.713563			0	-0.587158	-0.0170898	0.0126961	0.814277		0	-1.02203	0.0216675	0.0258597	0.795745		0	-0.317383	-0.00152588	0.00814506	0.943959		0	-0.692444	-0.0262451	0.0153986	0.907202		0	-0.484924	-0.0265503	0.0109078	0.752926
27.2	-1.7572	-0.865479	-0.943298		0.706937	0.739312	0.710575			5	-0.605469	-0.0689697	0.0146791	0.941456		5	-0.93689	-0.0363159	0.0271387	0.835103		5	-0.262756	0.0210571	0.0077358	0.896528		5	-0.678406	0.038147	0.0169737	1		5	-0.525208	-0.0646973	0.013311	0.91881
27.6	-1.76605	-0.840454	-0.963135		0.710497	0.717935	0.725517			10	-0.518494	0.00854492	0.0143045	0.917428		10	-0.859985	-0.0106812	0.0291301	0.89638		10	-0.249939	0.00152588	0.00862861	1		10	-0.637207	0.0149536	0.0182225	1.07358		10	-0.505676	0.012207	0.0146757	1.01301
28	-1.79352	-0.755005	-0.903625		0.721547	0.644943	0.68069			15	-0.458374	0.017395	0.0146694	0.940833		15	-0.771484	-0.0125122	0.0314606	0.968094		15	-0.196533	0.0189209	0.0082004	0.950373		15	-0.523987	0.0106812	0.0174848	1.03011		15	-0.379944	-0.015564	0.0128984	0.89033
28.4	-1.79291	-0.849304	-0.870667		0.721301	0.725495	0.655862			20	-0.409241	-0.0112915	0.0155919	1		20	-0.589294	0.0317383	0.0301858	0.928867		20	-0.172729	0.0286865	0.00910718	1.05546		20	-0.4776	0.0100708	0.0191284	1.12695		20	-0.354309	-0.0418091	0.0144872	1
28.8	-1.76361	-0.810242	-0.887756		0.709515	0.692127	0.668736			25	-0.340576	-0.0231934	0.0160294	1.02806		25	-0.474854	-0.0192261	0.0326984	1.00618		25	-0.177002	-0.0128174	0.0126735	1.46878		25	-0.423889	-0.0201416	0.0212284	1.25066		25	-0.305176	-0.0305176	0.0156849	1.08267
29.2	-1.70685	-0.804138	-0.910339		0.686679	0.686913	0.685747			30	-0.253601	0.0283813	0.0156091	1.0011		30	-0.309448	-0.0088501	0.0324975	1		30	-0.124207	0.0292969	0.0138526	1.60543		30	-0.334473	0.00488281	0.0223458	1.31649		30	-0.213928	-0.0488281	0.0147978	1.02144
29.6	-1.74835	-0.823364	-0.887451		0.703376	0.703337	0.668506			35	-0.206604	0.00640869				35	-0.176086	0.0012207				35	-0.0967407	0.0204468				35	-0.244141	0.00793457				35	-0.183105	-0.0115967
30	-1.70044	-0.78125	-0.831299		0.684101	0.667362	0.626207			40	-0.157471	0.00427246				40	-0.0924683	0.0473022				40	-0.0918579	0.0643921				40	-0.192261	0.0158691				40	-0.141907	0.00976562
30.4	-1.68182	-0.787659	-0.892334		0.676611	0.672836	0.672184			45	-0.150757	0.0210571				45	-0.0616455	0.179749				45	-0.0692749	0.107117				45	-0.128784	0.0778198				45	-0.121765	0.0543213
30.8	-1.70105	-0.784912	-0.854492		0.684346	0.67049	0.643678			50	-0.0866699	0.0726318				50	-0.0408936	0.348816				50	-0.0564575	0.119019				50	-0.0808716	0.107117				50	-0.121155	0.102234
31.2	-1.58936	-0.816345	-0.857849		0.639411	0.697341	0.646207
31.6	-1.68274	-0.791016	-0.836487		0.67698	0.675704	0.630115		Linear Fit
32	-1.66077	-0.794067	-0.8078		0.66814	0.678311	0.608506			a	=-0.74823 ± 0.0475					a	=-1.2557 ± 0.0347					a	=-0.49834 ± 0.0513					a	=-1.0134 ± 0.107					a	=-0.73238 ± 0.0844
32.4	-1.62384	-0.818481	-0.84259		0.653284	0.699166	0.634713			b	=0.016179 ± 0.00131					b	=0.031772 ± 0.00097					b	=0.012789 ± 0.00132					b	=0.022536 ± 0.00278					b	=0.016474 ± 0.0022
32.8	-1.63605	-0.773315	-0.795288		0.658195	0.660584	0.59908
33.2	-1.65436	-0.767822	-0.852051		0.665562	0.655892	0.641839		Reversal Potential = |a/b|		46.247						39.5222						38.9663						44.9681						44.4567
33.6	-1.62231	-0.784302	-0.836792		0.65267	0.669969	0.630345
34	-1.67084	-0.779724	-0.797729		0.672192	0.666058	0.60092		STX-ea Steady-State Inactivation
34.4	-1.51703	-0.747375	-0.804138		0.610313	0.638425	0.605747
34.8	-1.55334	-0.802307	-0.827026		0.624923	0.685349	0.622989			Cell 1				Cell 2				Cell 3				Cell 4				Cell 5
35.2	-1.60645	-0.769958	-0.819092		0.646286	0.657716	0.617011		Start	mV	Minimum current (nA)	Normalized current		mV	Minimum current (nA)	Normalized current		mV	Minimum current (nA)	Normalized current		mV	Minimum current (nA)	Normalized current		mV	Minimum current (nA)	Normalized current
35.6	-1.58295	-0.770874	-0.766907		0.636832	0.658498	0.577701			-140	-1.69098	1		-140	-1.0379	1		-140	-0.935974	1		-140	-1.83868	1		-140	-1.39099	0.989364
36	-1.56128	-0.730591	-0.8078		0.628115	0.624088	0.608506			-135	-1.69037	0.999639		-135	-0.961609	0.926492		-135	-0.914917	0.977502		-135	-1.82739	0.993859		-135	-1.40594	1
36.4	-1.5921	-0.744934	-0.841064		0.640516	0.63634	0.633563			-130	-1.69098	1		-130	-0.975037	0.93943		-130	-0.888977	0.949788		-130	-1.8219	0.990871		-130	-1.32294	0.940959
36.8	-1.52039	-0.791626	-0.794067		0.611664	0.676225	0.598161			-125	-1.61133	0.952897		-125	-0.956421	0.921494		-125	-0.895081	0.956309		-125	-1.80206	0.980083		-125	-1.3385	0.95203
37.2	-1.52405	-0.730286	-0.809326		0.613137	0.623827	0.609655			-120	-1.63483	0.966793		-120	-0.945435	0.910909		-120	-0.904541	0.966417		-120	-1.77246	0.963983		-120	-1.34369	0.95572
37.6	-1.49567	-0.734558	-0.802002		0.601719	0.627477	0.604138			-115	-1.61438	0.954701		-115	-0.966187	0.930903		-115	-0.881348	0.941637		-115	-1.78711	0.97195		-115	-1.28082	0.911005
38	-1.62994	-0.729675	-0.837402		0.65574	0.623306	0.630805			-110	-1.67725	0.991879		-110	-0.939941	0.905616		-110	-0.905151	0.967069		-110	-1.74652	0.949876		-110	-1.17584	0.836336
38.4	-1.52283	-0.742798	-0.737915		0.612646	0.634515	0.555862			-105	-1.54663	0.914636		-105	-0.84198	0.811232		-105	-0.870056	0.929573		-105	-1.71356	0.93195		-105	-1.13831	0.809638
38.8	-1.52985	-0.726624	-0.809937		0.61547	0.620699	0.610115			-100	-1.54602	0.914275		-100	-0.915527	0.882094		-100	-0.846558	0.904467		-100	-1.61896	0.880498		-100	-1.07819	0.766876
39.2	-1.50421	-0.738525	-0.782471		0.605157	0.630865	0.589425			-95	-1.51276	0.894604		-95	-0.802307	0.773008		-95	-0.854797	0.91327		-95	-1.57776	0.858091		-95	-0.950928	0.676362
39.6	-1.46851	-0.733032	-0.798035		0.590792	0.626173	0.601149			-90	-1.474	0.871684		-90	-0.761108	0.733314		-90	-0.777588	0.830779		-90	-1.4212	0.772946		-90	-0.782471	0.556544
40	-1.55579	-0.754089	-0.800171		0.625905	0.644161	0.602759			-85	-1.34888	0.79769		-85	-0.638428	0.615113		-85	-0.787354	0.841213		-85	-1.25885	0.684647		-85	-0.599976	0.426742
40.4	-1.51062	-0.727539	-0.800171		0.607735	0.621481	0.602759			-80	-1.25549	0.742465		-80	-0.493164	0.475154		-80	-0.671082	0.716987		-80	-1.02997	0.560166		-80	-0.405579	0.288474
40.8	-1.43646	-0.759888	-0.804443		0.577901	0.649114	0.605977			-75	-0.98114	0.58022		-75	-0.34668	0.334019		-75	-0.539246	0.576133		-75	-0.802307	0.436349		-75	-0.26062	0.18537
41.2	-1.48254	-0.704956	-0.793457		0.59644	0.60219	0.597701			-70	-0.698853	0.413283		-70	-0.231018	0.222582		-70	-0.455322	0.486469		-70	-0.483704	0.263071		-70	-0.13916	0.0989798
41.6	-1.42212	-0.717163	-0.781555		0.57213	0.612617	0.588736			-65	-0.450745	0.266558		-65	-0.128784	0.124081		-65	-0.275269	0.294098		-65	-0.231628	0.125975		-65	-0.0872803	0.0620794
42	-1.48041	-0.702515	-0.769043		0.59558	0.600104	0.57931			-60	-0.219116	0.129579		-60	-0.0604248	0.0582182		-60	-0.206299	0.220411		-60	-0.133667	0.0726971		-60	-0.0662231	0.0471022
42.4	-1.40625	-0.764771	-0.795288		0.565746	0.653285	0.59908			-55	-0.118408	0.0700235		-55	-0.0418091	0.0402823		-55	-0.119934	0.128138		-55	-0.0772095	0.0419917		-55	-0.0613403	0.0436293
42.8	-1.45996	-0.701599	-0.776672		0.587354	0.599322	0.585057			-50	-0.0845337	0.049991		-50	-0.039978	0.0385181		-50	-0.0576782	0.0616237		-50	-0.0552368	0.0300415		-50	-0.0527954	0.0375516
43.2	-1.4859	-0.715332	-0.779724		0.59779	0.611053	0.587356			-45	-0.0650024	0.0384407		-45	-0.0411987	0.0396942		-45	-0.0521851	0.0557548		-45	-0.0469971	0.0255602		-45	-0.0482178	0.0342956
43.6	-1.46332	-0.713806	-0.821228		0.588705	0.60975	0.618621			-40	-0.0531006	0.0314023		-40	-0.0308228	0.0296971		-40	-0.0177002	0.018911		-40	-0.0509644	0.0277178		-40	-0.0595093	0.0423269
44	-1.48132	-0.683899	-0.806274		0.595948	0.584202	0.607356			-35	-0.06073	0.0359141		-35	-0.0350952	0.0338136		-35	-0.0183105	0.0195631		-35	-0.0543213	0.0295436		-35	-0.0534058	0.0379857
44.4	-1.44135	-0.686646	-0.76416		0.579865	0.586548	0.575632			-30	-0.0561523	0.033207		-30	-0.0363159	0.0349897		-30	-0.0137329	0.0146723		-30	-0.0463867	0.0252282		-30	-0.0576782	0.0410245
44.8	-1.45538	-0.71991	-0.763245		0.585513	0.614964	0.574943			-25	-0.0534058	0.0315827		-25	-0.027771	0.0267568		-25	-0.0100708	0.0107597		-25	-0.0448608	0.0243983		-25	-0.0695801	0.0494899
45.2	-1.44623	-0.718689	-0.759583		0.581829	0.613921	0.572184			-20	-0.0628662	0.0371774		-20	-0.0476074	0.0458689		-20	-0.0183105	0.0195631		-20	-0.0482178	0.0262241		-20	-0.0457764	0.0325591
45.6	-1.38672	-0.738831	-0.752563		0.557888	0.631126	0.566897			-15	-0.0549316	0.0324851		-15	-0.0296021	0.028521		-15	-0.00366211	0.00391262		-15	-0.0405884	0.0220747		-15	-0.0616455	0.0438463
46	-1.37085	-0.689697	-0.809631		0.551504	0.589155	0.609885			-10	-0.0595093	0.0351922		-10	-0.0244141	0.0235225		-10	-0.0265503	0.0283665		-10	-0.0418091	0.0227386		-10	-0.0531006	0.0377686
46.4	-1.38794	-0.711365	-0.767517		0.558379	0.607664	0.578161			-5	-0.0479126	0.0283342		-5	-0.0320435	0.0308733		-5	-0.03479	0.0371699		-5	-0.0460815	0.0250622		-5	-0.0552368	0.039288
46.8	-1.37421	-0.696716	-0.745239		0.552855	0.595151	0.561379			0	-0.0747681	0.0442158		0	-0.0244141	0.0235225		0	-0.0195312	0.0208673		0	-0.0378418	0.0205809		0	-0.0601196	0.042761
47.2	-1.38428	-0.726318	-0.766296		0.556906	0.620438	0.577241
47.6	-1.35101	-0.699463	-0.768738		0.543524	0.597497	0.57908		20 nM STX-ea	mV	Minimum current (nA)	Normalized current		mV	Minimum current (nA)	Normalized current		mV	Minimum current (nA)	Normalized current		mV	Minimum current (nA)	Normalized current		mV	Minimum current (nA)	Normalized current
48	-1.41632	-0.667725	-0.742798		0.569797	0.570386	0.55954			-140	-0.778503	1		-140	-0.465088	1		-140	-0.370483	1		-140	-0.865784	1		-140	-0.645447	1
48.4	-1.40778	-0.631104	-0.814209		0.56636	0.539103	0.613333			-135	-0.708008	0.909447		-135	-0.404358	0.869423		-135	-0.349426	0.943163		-135	-0.827942	0.956292		-135	-0.589294	0.913002
48.8	-1.29944	-0.679321	-0.774231		0.522775	0.580292	0.583218			-130	-0.666504	0.856135		-130	-0.420532	0.904199		-130	-0.339966	0.917628		-130	-0.813293	0.939373		-130	-0.530701	0.822222
49.2	-1.35101	-0.669556	-0.783386		0.543524	0.57195	0.590115			-125	-0.63446	0.814975		-125	-0.404358	0.869423		-125	-0.34729	0.937397		-125	-0.814209	0.94043		-125	-0.549316	0.851064
49.6	-1.41174	-0.715942	-0.777893		0.567956	0.611575	0.585977			-120	-0.668945	0.859271		-120	-0.371704	0.799213		-120	-0.331726	0.895387		-120	-0.779724	0.900599		-120	-0.556335	0.861939
50	-1.39587	-0.670471	-0.751038		0.561572	0.572732	0.565747			-115	-0.67749	0.870247		-115	-0.390625	0.839895		-115	-0.312805	0.844316		-115	-0.752258	0.868876		-115	-0.535889	0.83026
50.4	-1.40289	-0.651245	-0.780334		0.564395	0.556309	0.587816			-110	-0.667419	0.857311		-110	-0.383911	0.825459		-110	-0.366211	0.988468		-110	-0.770874	0.890377		-110	-0.491943	0.762175
50.8	-1.38916	-0.657654	-0.793762		0.55887	0.561783	0.597931			-105	-0.65094	0.836143		-105	-0.394897	0.849081		-105	-0.320435	0.864909		-105	-0.794373	0.917519		-105	-0.391541	0.606619
51.2	-1.35773	-0.686951	-0.819397		0.546225	0.586809	0.617241			-100	-0.662842	0.851431		-100	-0.348511	0.749344		-100	-0.317383	0.856672		-100	-0.744324	0.859711		-100	-0.44342	0.686998
51.6	-1.37207	-0.628052	-0.777588		0.551995	0.536496	0.585747			-95	-0.661011	0.849079		-95	-0.331421	0.712598		-95	-0.264587	0.714168		-95	-0.739136	0.853719		-95	-0.344849	0.534279
52	-1.34827	-0.703125	-0.762939		0.542419	0.600626	0.574713			-90	-0.673218	0.864759		-90	-0.307007	0.660105		-90	-0.265198	0.715815		-90	-0.604248	0.69792		-90	-0.327454	0.507329
52.4	-1.3266	-0.69397	-0.757446		0.533702	0.592805	0.570575			-85	-0.567627	0.729126		-85	-0.284729	0.612205		-85	-0.256042	0.691104		-85	-0.563049	0.650335		-85	-0.202942	0.314421
52.8	-1.2793	-0.711975	-0.768127		0.514672	0.608186	0.578621			-80	-0.521545	0.669933		-80	-0.211182	0.454068		-80	-0.214844	0.579901		-80	-0.440674	0.508988		-80	-0.417175	0.646336
53.2	-1.24207	-0.660706	-0.826721		0.499693	0.56439	0.622759			-75	-0.49408	0.634653		-75	-0.160217	0.344488		-75	-0.189209	0.510708		-75	-0.361023	0.41699		-75	-0.139465	0.216076
53.6	-1.33728	-0.665283	-0.756836		0.537999	0.5683	0.570115			-70	-0.361938	0.464916		-70	-0.0939941	0.2021		-70	-0.154114	0.41598		-70	-0.139465	0.161086		-70	-0.113831	0.176359
54	-1.28387	-0.702515	-0.763245		0.516513	0.600104	0.574943			-65	-0.199585	0.25637		-65	-0.0515747	0.110892		-65	-0.0775146	0.209226		-65	-0.0869751	0.100458		-65	-0.125732	0.194799
54.4	-1.26251	-0.715637	-0.786133		0.507919	0.611314	0.592184			-60	-0.157776	0.202666		-60	-0.0491333	0.105643		-60	-0.0637817	0.172158		-60	-0.0741577	0.0856539		-60	-0.0588989	0.091253
54.8	-1.39893	-0.642395	-0.76416		0.562799	0.548749	0.575632			-55	-0.0878906	0.112897		-55	-0.0445557	0.0958005		-55	-0.0466919	0.12603		-55	-0.0317383	0.0366584		-55	-0.043335	0.0671395
55.2	-1.28723	-0.67749	-0.77301		0.517864	0.578728	0.582299			-50	-0.0662231	0.0850647		-50	-0.0314331	0.0675853		-50	0.00579834	-0.0156507		-50	-0.0396729	0.0458231		-50	-0.119324	0.18487
55.6	-1.27533	-0.68512	-0.748596		0.513076	0.585245	0.563908			-45	-0.0531006	0.0682085		-45	-0.0375366	0.0807087		-45	-0.0115967	0.0313015		-45	-0.0366211	0.0422982		-45	-0.100708	0.156028
56	-1.32629	-0.666809	-0.744629		0.533579	0.569604	0.56092			-40	-0.0390625	0.0501764		-40	-0.0457764	0.0984252		-40	-0.00854492	0.0230643		-40	0.0231934	-0.0267889		-40	-0.108032	0.167376
56.4	-1.31134	-0.66803	-0.709534		0.527563	0.570647	0.534483			-35	-0.0534058	0.0686005		-35	-0.0247192	0.0531496		-35	-0.0268555	0.0724876		-35	-0.0622559	0.0719069		-35	-0.0228882	0.035461
56.8	-1.32477	-0.704651	-0.712585		0.532965	0.601929	0.536782			-30	-0.065918	0.0846727		-30	-0.0384521	0.0826772		-30	-0.00183105	0.00494234		-30	-0.0546265	0.0630948		-30	-0.0805664	0.124823
57.2	-1.35437	-0.696106	-0.736694		0.544874	0.59463	0.554943			-25	-0.0515747	0.0662485		-25	-0.0570679	0.122703		-25	-0.0012207	0.00329489		-25	-0.0524902	0.0606274		-25	-0.0701904	0.108747
57.6	-1.32416	-0.710144	-0.730896		0.532719	0.606621	0.550575			-20	-0.057373	0.0736966		-20	-0.0570679	0.122703		-20	-0.0180054	0.0485997		-20	-0.0521851	0.0602749		-20	-0.0796509	0.123404
58	-1.31683	-0.682068	-0.751038		0.529773	0.582638	0.565747			-15	-0.0497437	0.0638965		-15	-0.0320435	0.0688976		-15	-0.000610352	0.00164745		-15	-0.0378418	0.0437081		-15	-0.0598145	0.0926714
58.4	-1.32904	-0.67688	-0.742493		0.534684	0.578206	0.55931			-10	-0.0445557	0.0572325		-10	-0.0326538	0.07021		-10	0.00640869	-0.0172982		-10	-0.045166	0.0521678		-10	-0.039978	0.0619385
58.8	-1.32172	-0.671082	-0.706482		0.531737	0.573253	0.532184			-5	-0.0585938	0.0752646		-5	-0.0338745	0.0728346		-5	-0.00213623	0.00576606		-5	-0.0326538	0.0377159		-5	-0.083313	0.129078
59.2	-1.32233	-0.61676	-0.758057		0.531983	0.526851	0.571034			0	-0.0500488	0.0642885		0	-0.0332642	0.0715223		0	0.0115967	-0.0313015		0	-0.0131226	0.0151569		0	-0.0741577	0.114894
60	-1.34155	-0.688782	-0.758057		0.539718	0.588373	0.571034
60.4	-1.41296	-0.681152	-0.762024		0.568447	0.581856	0.574023
60.8	-1.38794	-0.59967	-0.739441		0.558379	0.512252	0.557011
61.2	-1.40137	-0.628357	-0.745544		0.563781	0.536757	0.561609
61.6	-1.32507	-0.606995	-0.794678		0.533088	0.518509	0.598621
62	-1.32355	-0.625	-0.778198		0.532474	0.533889	0.586207
62.4	-1.40076	-0.62561	-0.726318		0.563536	0.534411	0.547126
62.8	-1.35406	-0.672607	-0.730896		0.544751	0.574557	0.550575
63.2	-1.34888	-0.658875	-0.74707		0.542664	0.562826	0.562759
63.6	-1.34918	-0.632324	-0.71106		0.542787	0.540146	0.535632
64	-1.315	-0.652161	-0.739746		0.529036	0.557091	0.557241
64.4	-1.34369	-0.646057	-0.718994		0.540577	0.551877	0.541609
64.8	-1.28052	-0.638428	-0.726929		0.515163	0.54536	0.547586
65.2	-1.28296	-0.655823	-0.70282		0.516145	0.560219	0.529425
65.6	-1.35254	-0.658264	-0.734558		0.544138	0.562304	0.553333
66	-1.34003	-0.680542	-0.755615		0.539104	0.581335	0.569195
66.4	-1.31134	-0.646973	-0.714722		0.527563	0.552659	0.538391
66.8	-1.31073	-0.619812	-0.71106		0.527317	0.529458	0.535632
67.2	-1.30981	-0.621033	-0.696411		0.526949	0.530501	0.524598
67.6	-1.315	-0.648804	-0.724182		0.529036	0.554223	0.545517
68	-1.37512	-0.615845	-0.72052		0.553223	0.526069	0.542759
68.4	-1.2561	-0.59845	-0.722351		0.505341	0.51121	0.544138
68.8	-1.33698	-0.630493	-0.722046		0.537876	0.538582	0.543908
69.2	-1.30585	-0.633545	-0.705261		0.525353	0.541189	0.531264
69.6	-1.27228	-0.622253	-0.745239		0.511848	0.531543	0.561379
70	-1.36108	-0.594788	-0.758972		0.547575	0.508081	0.571724
70.4	-1.3092	-0.623779	-0.743103		0.526703	0.532847	0.55977
70.8	-1.26312	-0.586548	-0.705872		0.508165	0.501043	0.531724
71.2	-1.23535	-0.63324	-0.727539		0.496992	0.540928	0.548046
71.6	-1.19476	-0.619202	-0.727234		0.480663	0.528936	0.547816
72	-1.2558	-0.63446	-0.72937		0.505218	0.541971	0.549425
72.4	-1.36444	-0.638733	-0.718689		0.548926	0.54562	0.541379
72.8	-1.19751	-0.674744	-0.753784		0.481768	0.576382	0.567816
73.2	-1.18896	-0.617065	-0.700989		0.47833	0.527112	0.528046
73.6	-1.3205	-0.660706	-0.71991		0.531246	0.56439	0.542299
74	-1.32233	-0.631104	-0.717773		0.531983	0.539103	0.54069
74.4	-1.28845	-0.596924	-0.699768		0.518355	0.509906	0.527126
74.8	-1.31805	-0.59906	-0.693665		0.530264	0.511731	0.522529
75.2	-1.28387	-0.632935	-0.720825		0.516513	0.540667	0.542989
75.6	-1.24634	-0.631409	-0.735474		0.501412	0.539364	0.554023
76	-1.23535	-0.612793	-0.775757		0.496992	0.523462	0.584368
76.4	-1.20178	-0.626221	-0.73761		0.483487	0.534932	0.555632
76.8	-1.1084	-0.617981	-0.67749		0.445918	0.527894	0.510345
77.2	-1.203	-0.592957	-0.682678		0.483978	0.506517	0.514253
77.6	-1.2146	-0.599976	-0.68634		0.488643	0.512513	0.517011
78	-1.20575	-0.584717	-0.695496		0.485083	0.499479	0.523908
78.4	-1.16425	-0.625	-0.695801		0.468386	0.533889	0.524138
78.8	-1.20789	-0.570374	-0.71106		0.485942	0.487226	0.535632
79.2	-1.21033	-0.610352	-0.706177		0.486924	0.521376	0.531954
79.6	-1.16547	-0.565186	-0.737		0.468877	0.482795	0.555172
80	-1.23505	-0.587158	-0.723572		0.496869	0.501564	0.545057
80.4	-1.18317	-0.578918	-0.713196		0.475998	0.494526	0.537241
80.8	-1.17371	-0.61676	-0.747986		0.472192	0.526851	0.563448
81.2	-1.2149	-0.637512	-0.688782		0.488766	0.544578	0.518851
81.6	-1.2146	-0.632324	-0.762024		0.488643	0.540146	0.574023
82	-1.17401	-0.613098	-0.776367		0.472314	0.523723	0.584828
82.4	-1.20972	-0.58197	-0.807495		0.486679	0.497132	0.608276
82.8	-1.24023	-0.591125	-0.797119		0.498956	0.504953	0.60046
83.2	-1.27014	-0.606079	-0.838013		0.510988	0.517727	0.631264
83.6	-1.19171	-0.637512	-0.809631		0.479435	0.544578	0.609885
84	-1.27686	-0.656128	-0.785217		0.513689	0.56048	0.591494
84.4	-1.2381	-0.622253	-0.83252		0.498097	0.531543	0.627126
84.8	-1.26404	-0.657043	-0.843201		0.508533	0.561262	0.635172
85.2	-1.26678	-0.606689	-0.866699		0.509638	0.518248	0.652874
85.6	-1.32233	-0.632935	-0.846863		0.531983	0.540667	0.637931
86	-1.35773	-0.674133	-0.79834		0.546225	0.57586	0.601379
86.4	-1.3858	-0.672607	-0.870056		0.55752	0.574557	0.655402
86.8	-1.32935	-0.681458	-0.872498		0.534807	0.582117	0.657241
87.2	-1.41205	-0.611877	-0.883789		0.568079	0.52268	0.665747
87.6	-1.43616	-0.692139	-0.895996		0.577778	0.591241	0.674943
88	-1.44775	-0.72052	-0.88501		0.582443	0.615485	0.666667
88.4	-1.51947	-0.710449	-0.882568		0.611295	0.606882	0.664828
88.8	-1.47461	-0.693359	-0.90271		0.593247	0.592284	0.68
89.2	-1.5744	-0.662231	-0.939941		0.633395	0.565693	0.708046
89.6	-1.60309	-0.725403	-0.893555		0.644936	0.619656	0.673103
90	-1.6803	-0.673828	-0.947876		0.675998	0.5756	0.714023
90.4	-1.63422	-0.680237	-0.941772		0.657459	0.581074	0.709425
90.8	-1.62598	-0.753479	-1.00983		0.654144	0.643639	0.76069
91.2	-1.66473	-0.747986	-0.960388		0.669736	0.638947	0.723448
91.6	-1.61255	-0.738525	-0.939941		0.648742	0.630865	0.708046
92	-1.6098	-0.713806	-0.975037		0.647637	0.60975	0.734483
92.4	-1.68518	-0.742188	-0.984802		0.677962	0.633994	0.741839
92.8	-1.76819	-0.765381	-1.01318		0.711357	0.653806	0.763218
93.2	-1.7569	-0.737915	-1.01044		0.706814	0.630344	0.761149
93.6	-1.81213	-0.768738	-0.999146		0.729036	0.656674	0.752644
94	-1.80389	-0.779419	-1.00342		0.725721	0.665798	0.755862
94.4	-1.85089	-0.774841	-0.972595		0.744629	0.661887	0.732644
94.8	-1.76178	-0.829468	-1.01685		0.708778	0.708551	0.765977
95.2	-1.92383	-0.807495	-0.999451		0.773972	0.689781	0.752874
95.6	-1.9458	-0.786133	-1.0199		0.782812	0.671533	0.768276
96	-1.95068	-0.78949	-0.995789		0.784776	0.6744	0.750115
96.4	-1.86707	-0.766296	-1.03363		0.751136	0.654588	0.778621
96.8	-1.92383	-0.782776	-1.01715		0.773972	0.668665	0.766207
97.2	-1.84753	-0.795898	-1.01929		0.743278	0.679875	0.767816
97.6	-1.90704	-0.805664	-1.01685		0.767219	0.688217	0.765977
98	-2.00043	-0.85907	-0.99884		0.804788	0.733837	0.752414
98.4	-1.90491	-0.853271	-1.00525		0.76636	0.728884	0.757241
98.8	-1.90308	-0.879211	-1.05469		0.765623	0.751043	0.794483
99.2	-1.9693	-0.828247	-1.06323		0.792265	0.707508	0.80092
99.6	-1.90948	-0.81543	-1.10626		0.768201	0.696559	0.833333
100	-1.92139	-0.853271	-0.989075		0.77299	0.728884	0.745057
100.4	-2.03644	-0.827332	-1.04156		0.819276	0.706726	0.784598
100.8	-1.94183	-0.818176	-1.03546		0.781215	0.698905	0.78
101.2	-2.05811	-0.87616	-1.01196		0.827993	0.748436	0.762299
101.6	-2.08282	-0.857849	-1.03485		0.837937	0.732795	0.77954
102	-2.1048	-0.820007	-1.04797		0.846777	0.700469	0.789425
102.4	-2.10815	-0.892334	-1.11389		0.848128	0.762252	0.83908
102.8	-2.06482	-0.865784	-1.06659		0.830694	0.739572	0.803448
103.2	-1.99066	-0.920105	-1.06018		0.800859	0.785975	0.798621
103.6	-2.07336	-0.88623	-1.08978		0.834131	0.757039	0.82092
104	-2.07855	-0.898743	-1.08093		0.836219	0.767727	0.814253
104.4	-2.07001	-0.941162	-1.05255		0.832781	0.803962	0.792874
104.8	-2.15118	-0.91217	-1.12		0.865439	0.779197	0.843678
105.2	-2.07428	-0.865173	-1.08093		0.8345	0.739051	0.814253
105.6	-2.06177	-0.900269	-1.0553		0.829466	0.76903	0.794943
106	-2.20856	-0.941467	-1.06964		0.888521	0.804223	0.805747
106.4	-2.14691	-0.940857	-1.06812		0.86372	0.803702	0.804598
106.8	-2.11792	-0.962219	-1.09222		0.852056	0.82195	0.822759
107.2	-2.13898	-0.944519	-1.09131		0.860528	0.80683	0.822069
107.6	-2.17865	-0.896301	-1.0672		0.876489	0.765641	0.803908
108	-2.14844	-0.974731	-1.07697		0.864334	0.832638	0.811264
108.4	-2.1698	-0.930786	-1.08948		0.872928	0.795099	0.82069
108.8	-2.09656	-0.948792	-1.05072		0.843462	0.81048	0.791494
109.2	-2.2171	-0.961304	-1.04828		0.891958	0.821168	0.789655
109.6	-2.13745	-0.960083	-1.10626		0.859914	0.820125	0.833333
110	-2.23816	-0.959473	-1.07758		0.90043	0.819604	0.811724
110.4	-2.2403	-0.973206	-1.05438		0.901289	0.831335	0.794253
110.8	-2.19696	-0.913696	-1.07452		0.883855	0.780501	0.809425
111.2	-2.08221	-0.92041	-1.08276		0.837692	0.786236	0.815632
111.6	-2.22687	-0.970459	-1.08856		0.895887	0.828989	0.82
112	-2.19299	-0.960693	-1.05438		0.882259	0.820647	0.794253
112.4	-2.1991	-0.993958	-1.03241		0.884715	0.849062	0.777701
112.8	-2.18109	-0.971069	-1.06018		0.877471	0.82951	0.798621
113.2	-2.17499	-0.98114	-1.07178		0.875015	0.838113	0.807356
113.6	-2.19696	-0.985718	-1.17615		0.883855	0.842023	0.885977
114	-2.2113	-0.953064	-1.11908		0.889626	0.814129	0.842989
114.4	-2.21375	-0.978394	-1.08093		0.890608	0.835766	0.814253
114.8	-2.34833	-0.979309	-1.06781		0.944751	0.836548	0.804368
115.2	-2.18353	-0.988464	-1.14319		0.878453	0.844369	0.861149
115.6	-2.31598	-0.946655	-1.13251		0.931737	0.808655	0.853103
116	-2.2171	-0.950317	-1.11572		0.891958	0.811783	0.84046
116.4	-2.16766	-0.987854	-1.07056		0.872069	0.843848	0.806437
116.8	-2.23022	-1.0141	-1.14838		0.897238	0.866267	0.865057
117.2	-2.258	-0.99762	-1.13678		0.90841	0.85219	0.856322
117.6	-2.32452	-1.00098	-1.12701		0.935175	0.855057	0.848966
118	-2.22717	-0.976868	-1.13983		0.89601	0.834463	0.858621
118.4	-2.27112	-0.998535	-1.15967		0.913689	0.852972	0.873563
118.8	-2.23022	-1.04095	-1.10962		0.897238	0.889208	0.835862
119.2	-2.20734	-1.02386	-1.073		0.888029	0.874609	0.808276
120	-2.30103	-1.0379	-1.12488		0.925721	0.886601	0.847356
120.4	-2.29462	-1.06628	-1.13037		0.923143	0.910845	0.851494
120.8	-2.32483	-1.00616	-1.11816		0.935298	0.859489	0.842299
121.2	-2.33032	-1.06232	-1.09772		0.937508	0.907456	0.826897
121.6	-2.31201	-1.0675	-1.11176		0.930141	0.911887	0.837471
122	-2.18475	-1.07513	-1.12579		0.878944	0.918405	0.848046
122.4	-2.30804	-1.02661	-1.13953		0.928545	0.876955	0.858391
122.8	-2.34741	-1.07697	-1.09283		0.944383	0.919969	0.823218
123.2	-2.16766	-1.04675	-1.05927		0.872069	0.894161	0.797931
123.6	-2.25464	-1.07452	-1.0733		0.90706	0.917883	0.808506
124	-2.32086	-1.10565	-1.15051		0.933702	0.944473	0.866667
124.4	-2.26013	-1.06689	-1.09985		0.909269	0.911366	0.828506
124.8	-2.38403	-1.07635	-1.10382		0.959116	0.919447	0.831494
125.2	-2.30194	-1.05347	-1.05682		0.92609	0.899896	0.796092
125.6	-2.30225	-1.05927	-1.07513		0.926212	0.904849	0.809885
126	-2.2702	-1.10352	-1.091		0.913321	0.942649	0.821839
126.4	-2.28333	-1.04309	-1.09741		0.9186	0.891032	0.826667
126.8	-2.29828	-1.01349	-1.07361		0.924616	0.865746	0.808736
127.2	-2.25891	-1.05347	-1.12885		0.908778	0.899896	0.850345
127.6	-2.31354	-1.02295	-1.08124		0.930755	0.873827	0.814483
128	-2.37946	-1.09222	-1.10382		0.957274	0.933003	0.831494
128.4	-2.40143	-1.05865	-1.11298		0.966114	0.904327	0.838391
128.8	-2.34863	-1.09436	-1.1322		0.944874	0.934828	0.852874
129.2	-2.38434	-1.05347	-1.09222		0.959239	0.899896	0.822759
129.6	-2.28241	-1.09589	-1.07971		0.918232	0.936131	0.813333
130	-2.36481	-1.04767	-1.11938		0.951381	0.894943	0.843218
130.4	-2.28943	-1.05804	-1.1261		0.921056	0.903806	0.848276
130.8	-2.37793	-1.04248	-1.1441		0.956661	0.890511	0.861839
131.2	-2.36206	-1.08185	-1.13678		0.950276	0.92414	0.856322
131.6	-2.3056	-1.02966	-1.09344		0.927563	0.879562	0.823678
132	-2.38098	-1.05103	-1.12183		0.957888	0.89781	0.845057
132.4	-2.3764	-1.06171	-1.08948		0.956047	0.906934	0.82069
132.8	-2.35352	-1.0611	-1.1087		0.946839	0.906413	0.835172
133.2	-2.31842	-1.13464	-1.12366		0.932719	0.969239	0.846437
133.6	-2.39899	-1.08124	-1.09131		0.965132	0.923618	0.822069
134	-2.38831	-1.09833	-1.07422		0.960835	0.938217	0.809195
134.4	-2.46185	-1.06873	-1.07697		0.990424	0.91293	0.811264
134.8	-2.36115	-1.05469	-1.15417		0.949908	0.900938	0.869425
135.2	-2.32361	-1.10962	-1.09802		0.934807	0.947862	0.827126
135.6	-2.4704	-1.11572	-1.11237		0.993861	0.953076	0.837931
136	-2.41852	-1.1322	-1.08429		0.97299	0.967153	0.816782
136.4	-2.33856	-1.11938	-1.11542		0.940823	0.956204	0.84023
136.8	-2.40143	-1.09283	-1.14044		0.966114	0.933525	0.85908
137.2	-2.28455	-1.15021	-1.14136		0.919091	0.982534	0.85977
137.6	-2.40082	-1.06812	-1.07544		0.965869	0.912409	0.810115
138	-2.28882	-1.04919	-1.11176		0.92081	0.896246	0.837471
138.4	-2.34314	-1.1264	-1.10199		0.942664	0.9622	0.830115
138.8	-2.29523	-1.13159	-1.08856		0.923389	0.966632	0.82
139.2	-2.32178	-1.10107	-1.14655		0.93407	0.940563	0.863678
139.6	-2.32941	-1.0672	-1.14044		0.937139	0.911627	0.85908
140	-2.37366	-1.09406	-1.14868		0.954942	0.934567	0.865287
140.4	-2.30103	-1.09436	-1.14532		0.925721	0.934828	0.862759
140.8	-2.3468	-1.08795	-1.1496		0.944138	0.929353	0.865977
141.2	-2.34528	-1.09009	-1.11816		0.943524	0.931178	0.842299
141.6	-2.36481	-1.12732	-1.1203		0.951381	0.962982	0.843908
142	-2.41364	-1.11481	-1.12885		0.971025	0.952294	0.850345
142.4	-2.39685	-1.1261	-1.10657		0.964273	0.96194	0.833563
142.8	-2.36786	-1.11725	-1.14563		0.952609	0.95438	0.862989
143.2	-2.37305	-1.13739	-1.10809		0.954696	0.971585	0.834713
143.6	-2.41455	-1.07544	-1.10565		0.971393	0.918665	0.832874
144	-2.40997	-1.14716	-1.11908		0.969552	0.979927	0.842989
144.4	-2.35565	-1.11206	-1.12183		0.947698	0.949948	0.845057
144.8	-2.4469	-1.12762	-1.16119		0.984408	0.963243	0.874713
145.2	-2.40692	-1.11084	-1.11908		0.968324	0.948905	0.842989
145.6	-2.32697	-1.07269	-1.16852		0.936157	0.916319	0.88023
146	-2.48566	-1.12396	-1.08368		1	0.960115	0.816322
146.4	-2.46216	-1.13434	-1.13892		0.990546	0.968978	0.857931
146.8	-2.4588	-1.16028	-1.1731		0.989196	0.991137	0.883678
147.2	-2.34131	-1.10657	-1.10748		0.941928	0.945255	0.834253
147.6	-2.40082	-1.15417	-1.12457		0.965869	0.985923	0.847126
148	-2.35413	-1.09741	-1.11542		0.947084	0.937435	0.84023
148.4	-2.36053	-1.15662	-1.10321		0.949662	0.988008	0.831034
148.8	-2.37946	-1.12152	-1.1319		0.957274	0.958029	0.852644
149.2	-2.31506	-1.11328	-1.16425		0.931369	0.950991	0.877011
149.6	-2.47101	-1.08093	-1.13525		0.994107	0.923358	0.855172
150	-2.40021	-1.05316	-1.11603		0.965623	0.899635	0.84069
150.4	-2.35596	-1.08215	-1.1145		0.947821	0.9244	0.83954
150.8	-2.3114	-1.10138	-1.09314		0.929896	0.940824	0.823448
151.2	-2.30682	-1.12762	-1.09009		0.928054	0.963243	0.821149
151.6	-2.35992	-1.10565	-1.11145		0.949417	0.944473	0.837241
152	-2.36206	-1.07941	-1.12488		0.950276	0.922054	0.847356
152.4	-2.41943	-1.0968	-1.14288		0.973358	0.936913	0.86092
152.8	-2.41577	-1.08765	-1.14929		0.971885	0.929093	0.865747
153.2	-2.38983	-1.12793	-1.15448		0.961449	0.963504	0.869655
153.6	-2.43164	-1.11542	-1.11145		0.978269	0.952815	0.837241
154	-2.45026	-1.13464	-1.14105		0.985758	0.969239	0.85954
154.4	-2.40967	-1.08856	-1.11664		0.969429	0.929875	0.841149
154.8	-2.39624	-1.15326	-1.1322		0.964027	0.985141	0.852874
155.2	-2.37	-1.0965	-1.13312		0.953468	0.936653	0.853563
155.6	-2.40356	-1.15509	-1.13403		0.966974	0.986705	0.854253
156	-2.36053	-1.12671	-1.10046		0.949662	0.962461	0.828966
156.4	-2.47498	-1.13037	-1.17035		0.995703	0.965589	0.881609
156.8	-2.3645	-1.13281	-1.11298		0.951258	0.967675	0.838391
157.2	-2.51801	-1.16913	-1.16089		1.01301	0.998697	0.874483
157.6	-2.38678	-1.14471	-1.11938		0.960221	0.977842	0.843218
158	-2.43408	-1.16058	-1.16669		0.979251	0.991397	0.878851
158.4	-2.40509	-1.14014	-1.13312		0.967587	0.973931	0.853563
158.8	-2.41516	-1.12701	-1.15875		0.971639	0.962722	0.872874
159.2	-2.38831	-1.11786	-1.16455		0.960835	0.954901	0.877241
159.6	-2.43561	-1.15448	-1.18286		0.979865	0.986184	0.891034
160	-2.40875	-1.09589	-1.18652		0.969061	0.936131	0.893793
160.4	-2.48199	-1.13068	-1.14227		0.998527	0.96585	0.86046
160.8	-2.48749	-1.1319	-1.14136		1.00074	0.966893	0.85977
161.2	-2.46124	-1.15234	-1.13464		0.990178	0.984359	0.854713
161.6	-2.40387	-1.13403	-1.15601		0.967096	0.968717	0.870805
162	-2.41669	-1.13617	-1.20667		0.972253	0.970542	0.908966
162.4	-2.50183	-1.16058	-1.13953		1.00651	0.991397	0.858391
162.8	-2.40509	-1.10168	-1.18622		0.967587	0.941084	0.893563
163.2	-2.32727	-1.10809	-1.13861		0.93628	0.946559	0.857701
163.6	-2.50427	-1.16943	-1.15936		1.00749	0.998957	0.873333
164	-2.40417	-1.10901	-1.17157		0.967219	0.947341	0.882529
164.4	-2.41455	-1.1142	-1.1618		0.971393	0.951773	0.875172
164.8	-2.40112	-1.16577	-1.10229		0.965991	0.995829	0.830345
165.2	-2.3999	-1.15082	-1.16821		0.9655	0.983055	0.88
165.6	-2.36237	-1.1145	-1.11908		0.950399	0.952033	0.842989
166	-2.5235	-1.11176	-1.14288		1.01522	0.949687	0.86092
166.4	-2.53601	-1.15997	-1.10107		1.02026	0.990876	0.829425
166.8	-2.42035	-1.14838	-1.15906		0.973726	0.98097	0.873103
167.2	-2.40753	-1.21124	-1.1618		0.96857	1.03467	0.875172
167.6	-2.33795	-1.17462	-1.16943		0.940577	1.00339	0.88092
168	-2.40387	-1.1145	-1.17249		0.967096	0.952033	0.883218
168.4	-2.40051	-1.12183	-1.13312		0.965746	0.95829	0.853563
168.8	-2.49512	-1.10931	-1.16669		1.00381	0.947602	0.878851
169.2	-2.41211	-1.12518	-1.17065		0.970411	0.961157	0.881839
169.6	-2.43408	-1.08551	-1.21338		0.979251	0.927268	0.914023
170	-2.48047	-1.11115	-1.18469		0.997913	0.949166	0.892414
170.4	-2.33856	-1.12915	-1.12549		0.940823	0.964546	0.847816
170.8	-2.46674	-1.12152	-1.17096		0.992388	0.958029	0.882069
171.2	-2.40356	-1.16913	-1.15875		0.966974	0.998697	0.872874
171.6	-2.43347	-1.15509	-1.15173		0.979006	0.986705	0.867586
172	-2.38403	-1.14868	-1.18744		0.959116	0.98123	0.894483
172.4	-2.39868	-1.13586	-1.14258		0.965009	0.970282	0.86069
172.8	-2.35413	-1.19507	-1.13831		0.947084	1.02086	0.857471
173.2	-2.43652	-1.15631	-1.15417		0.980233	0.987748	0.869425
173.6	-2.44812	-1.20819	-1.12518		0.984899	1.03206	0.847586
174	-2.40234	-1.20453	-1.14563		0.966483	1.02894	0.862989
174.4	-2.43439	-1.14532	-1.18347		0.979374	0.978363	0.891494
174.8	-2.42981	-1.22162	-1.14166		0.977532	1.04353	0.86
175.2	-2.36786	-1.15967	-1.14441		0.952609	0.990615	0.862069
175.6	-2.38739	-1.1734	-1.11633		0.960467	1.00235	0.84092
176	-2.45331	-1.14899	-1.1499		0.986986	0.981491	0.866207
176.4	-2.33856	-1.17706	-1.15509		0.940823	1.00547	0.870115
176.8	-2.38098	-1.17798	-1.16943		0.957888	1.00626	0.88092
177.2	-2.47589	-1.17554	-1.14929		0.996071	1.00417	0.865747
177.6	-2.49634	-1.1676	-1.13098		1.0043	0.997393	0.851954
178	-2.38861	-1.19629	-1.15814		0.960958	1.0219	0.872414
178.4	-2.48901	-1.2561	-1.13647		1.00135	1.07299	0.856092
178.8	-2.38983	-1.13037	-1.14868		0.961449	0.965589	0.865287
179.2	-2.48322	-1.21277	-1.12823		0.999018	1.03597	0.849885
180	-2.4646	-1.15753	-1.16455		0.991529	0.98879	0.877241
180.4	-2.36755	-1.1969	-1.18286		0.952486	1.02242	0.891034
180.8	-2.32727	-1.17523	-1.16943		0.93628	1.00391	0.88092
181.2	-2.44568	-1.17981	-1.17615		0.983917	1.00782	0.885977
181.6	-2.47681	-1.18591	-1.16119		0.99644	1.01303	0.874713
182	-2.45544	-1.13586	-1.21063		0.987845	0.970282	0.911954
182.4	-2.41425	-1.20392	-1.12335		0.971271	1.02842	0.846207
182.8	-2.52655	-1.10809	-1.21826		1.01645	0.946559	0.917701
183.2	-2.35718	-1.22131	-1.16089		0.948312	1.04327	0.874483
183.6	-2.41547	-1.24268	-1.16852		0.971762	1.06152	0.88023
184	-2.45361	-1.22406	-1.16882		0.987109	1.04562	0.88046
184.4	-2.36023	-1.19019	-1.17493		0.94954	1.01668	0.885057
184.8	-2.40051	-1.15723	-1.18011		0.965746	0.98853	0.888966
185.2	-2.45026	-1.26373	-1.19659		0.985758	1.07951	0.901379
185.6	-2.43103	-1.17157	-1.18805		0.978023	1.00078	0.894943
186	-2.39136	-1.14044	-1.16364		0.962063	0.974192	0.876552
186.4	-2.39655	-1.1676	-1.16211		0.96415	0.997393	0.875402
186.8	-2.39441	-1.1557	-1.1203		0.96329	0.987226	0.843908
187.2	-2.4231	-1.22284	-1.15967		0.974831	1.04458	0.873563
187.6	-2.32758	-1.17432	-1.19263		0.936403	1.00313	0.898391
188	-2.39105	-1.19049	-1.13342		0.96194	1.01694	0.853793
188.4	-2.44995	-1.17493	-1.16608		0.985635	1.00365	0.878391
188.8	-2.41119	-1.18896	-1.14655		0.970043	1.01564	0.863678
189.2	-2.31537	-1.18622	-1.16333		0.931492	1.0133	0.876322
189.6	-2.51312	-1.2146	-1.16882		1.01105	1.03754	0.88046
190	-2.36267	-1.15967	-1.22803		0.950522	0.990615	0.925057
190.4	-2.35321	-1.21613	-1.1557		0.946716	1.03884	0.870575
190.8	-2.37823	-1.20148	-1.19507		0.956783	1.02633	0.90023
191.2	-2.44751	-1.21399	-1.22009		0.984653	1.03702	0.91908
191.6	-2.51709	-1.20941	-1.16821		1.01265	1.03311	0.88
192	-2.40997	-1.18805	-1.12396		0.969552	1.01486	0.846667
192.4	-2.43256	-1.21002	-1.15662		0.978637	1.03363	0.871264
192.8	-2.48596	-1.21979	-1.1795		1.00012	1.04197	0.888506
193.2	-2.47803	-1.21216	-1.14868		0.996931	1.03545	0.865287
193.6	-2.45117	-1.21246	-1.14502		0.986126	1.03571	0.862529
194	-2.40295	-1.13556	-1.13892		0.966728	0.970021	0.857931
194.4	-2.4527	-1.18774	-1.185		0.98674	1.0146	0.892644
194.8	-2.38892	-1.25305	-1.15265		0.96108	1.07039	0.868276
195.2	-2.45697	-1.21887	-1.13739		0.988459	1.04119	0.856782
195.6	-2.5293	-1.18835	-1.1911		1.01756	1.01512	0.897241
196	-2.41943	-1.19446	-1.19324		0.973358	1.02033	0.898851
196.4	-2.49023	-1.19598	-1.19476		1.00184	1.02164	0.9
196.8	-2.55035	-1.21765	-1.13312		1.02603	1.04015	0.853563
197.2	-2.46735	-1.20972	-1.18408		0.992634	1.03337	0.891954
197.6	-2.50732	-1.1969	-1.21216		1.00872	1.02242	0.913103
198	-2.4704	-1.17859	-1.2439		0.993861	1.00678	0.937011
198.4	-2.47223	-1.23047	-1.16425		0.994598	1.05109	0.877011
198.8	-2.4408	-1.15082	-1.21948		0.981952	0.983055	0.918621
199.2	-2.47894	-1.2085	-1.18256		0.997299	1.03233	0.890805
199.6	-2.48657	-1.20422	-1.20667		1.00037	1.02868	0.908966
200	-2.32788	-1.15509	-1.2149		0.936525	0.986705	0.915172
200.4	-2.47681	-1.19873	-1.2616		0.99644	1.02398	0.950345
200.8	-2.48932	-1.20239	-1.20667		1.00147	1.02711	0.908966
201.2	-2.42371	-1.19995	-1.18195		0.975077	1.02503	0.890345
201.6	-2.50305	-1.21063	-1.19537		1.007	1.03415	0.90046
202	-2.46704	-1.21552	-1.19965		0.992511	1.03832	0.903678
202.4	-2.4057	-1.16547	-1.19598		0.967833	0.995568	0.90092
202.8	-2.45697	-1.20117	-1.19812		0.988459	1.02607	0.902529
203.2	-2.40326	-1.19141	-1.20087		0.966851	1.01773	0.904598
203.6	-2.4176	-1.16211	-1.18439		0.972621	0.992701	0.892184
204	-2.60773	-1.20148	-1.22314		1.04911	1.02633	0.921379
204.4	-2.4881	-1.22955	-1.17645		1.00098	1.05031	0.886207
204.8	-2.56866	-1.2027	-1.23138		1.03339	1.02737	0.927586
205.2	-2.39685	-1.24878	-1.18011		0.964273	1.06674	0.888966
205.6	-2.48352	-1.15784	-1.18103		0.999141	0.989051	0.889655
206	-2.51282	-1.15448	-1.20697		1.01093	0.986184	0.909195
206.4	-2.45483	-1.1795	-1.23383		0.9876	1.00756	0.929425
206.8	-2.40112	-1.20819	-1.18927		0.965991	1.03206	0.895862
207.2	-2.52777	-1.23596	-1.21643		1.01694	1.05579	0.916322
207.6	-2.48901	-1.19781	-1.25153		1.00135	1.0232	0.942759
208	-2.49878	-1.16425	-1.26801		1.00528	0.994526	0.955172
208.4	-2.50031	-1.22498	-1.22925		1.00589	1.0464	0.925977
208.8	-2.48688	-1.21735	-1.17279		1.00049	1.03989	0.883448
209.2	-2.53876	-1.22589	-1.19873		1.02136	1.04718	0.902989
209.6	-2.45697	-1.203	-1.23383		0.988459	1.02763	0.929425
210	-2.5119	-1.18317	-1.22406		1.01056	1.01069	0.922069
210.4	-2.43988	-1.21948	-1.21338		0.981584	1.04171	0.914023
210.8	-2.55371	-1.18225	-1.22772		1.02738	1.00991	0.924828
211.2	-2.565	-1.21826	-1.23291		1.03192	1.04067	0.928736
211.6	-2.47681	-1.16791	-1.24603		0.99644	0.997654	0.938621
212	-2.47498	-1.23505	-1.23627		0.995703	1.05501	0.931264
212.4	-2.58057	-1.23138	-1.21399		1.03818	1.05188	0.914483
212.8	-2.5885	-1.20544	-1.21582		1.04138	1.02972	0.915862
213.2	-2.51617	-1.2265	-1.2439		1.01228	1.04771	0.937011
213.6	-2.4707	-1.18011	-1.2381		0.993984	1.00808	0.932644
214	-2.5177	-1.21765	-1.24603		1.01289	1.04015	0.938621
214.4	-2.58636	-1.17462	-1.20453		1.04052	1.00339	0.907356
214.8	-2.43347	-1.24481	-1.24908		0.979006	1.06335	0.94092
215.2	-2.62756	-1.20697	-1.21857		1.05709	1.03102	0.917931
215.6	-2.3996	-1.20941	-1.1911		0.965378	1.03311	0.897241
216	-2.47223	-1.25824	-1.19629		0.994598	1.07482	0.901149
216.4	-2.51678	-1.20422	-1.20392		1.01252	1.02868	0.906897
216.8	-2.42432	-1.21704	-1.23291		0.975322	1.03962	0.928736
217.2	-2.57446	-1.22314	-1.22803		1.03573	1.04484	0.925057
217.6	-2.44202	-1.22253	-1.18988		0.982443	1.04432	0.896322
218	-2.4939	-1.20392	-1.36597		1.00331	1.02842	1.02897
218.4	-2.5238	-1.2384	-1.24329		1.01535	1.05787	0.936552
218.8	-2.40326	-1.23413	-1.21216		0.966851	1.05422	0.913103
219.2	-2.50732	-1.18683	-1.2085		1.00872	1.01382	0.910345
219.6	-2.63916	-1.19507	-1.25336		1.06176	1.02086	0.944138
220	-2.47314	-1.19141	-1.2323		0.994966	1.01773	0.928276
220.4	-2.48199	-1.21918	-1.21796		0.998527	1.04145	0.917471
220.8	-2.46613	-1.18042	-1.18378		0.992142	1.00834	0.891724
221.2	-2.45239	-1.22986	-1.26251		0.986618	1.05057	0.951034
221.6	-2.50366	-1.26617	-1.1795		1.00724	1.0816	0.888506
222	-2.51038	-1.20361	-1.18378		1.00994	1.02815	0.891724
222.4	-2.55035	-1.2326	-1.18378		1.02603	1.05292	0.891724
222.8	-2.44232	-1.21643	-1.19812		0.982566	1.0391	0.902529
223.2	-2.48505	-1.24329	-1.17859		0.999754	1.06204	0.887816
223.6	-2.52991	-1.27869	-1.22009		1.0178	1.09228	0.91908
224	-2.3584	-1.26556	-1.2085		0.948803	1.08107	0.910345
224.4	-2.45392	-1.27319	-1.22101		0.987231	1.08759	0.91977
224.8	-2.48016	-1.25244	-1.25		0.99779	1.06986	0.941609
225.2	-2.54456	-1.16516	-1.22437		1.0237	0.995308	0.922299
225.6	-2.47375	-1.20087	-1.18408		0.995212	1.02581	0.891954
226	-2.54913	-1.22131	-1.23505		1.02554	1.04327	0.930345
226.4	-2.4057	-1.20667	-1.22345		0.967833	1.03076	0.921609
226.8	-2.48322	-1.21185	-1.20239		0.999018	1.03519	0.905747
227.2	-2.54852	-1.2088	-1.20667		1.02529	1.03259	0.908966
227.6	-2.56012	-1.21338	-1.18256		1.02996	1.0365	0.890805
228	-2.5061	-1.18866	-1.20819		1.00823	1.01538	0.910115
228.4	-2.52014	-1.2149	-1.21063		1.01387	1.0378	0.911954
228.8	-2.49542	-1.21033	-1.19751		1.00393	1.03389	0.902069
229.2	-2.58087	-1.20483	-1.21094		1.03831	1.0292	0.912184
229.6	-2.4411	-1.24176	-1.19263		0.982075	1.06074	0.898391
230	-2.47833	-1.20605	-1.20758		0.997053	1.03024	0.909655
230.4	-2.47223	-1.21918	-1.19843		0.994598	1.04145	0.902759
230.8	-2.49634	-1.20392	-1.20667		1.0043	1.02842	0.908966
231.2	-2.58148	-1.25519	-1.16821		1.03855	1.07221	0.88
231.6	-2.435	-1.19904	-1.19232		0.979619	1.02424	0.898161
232	-2.46368	-1.21033	-1.17981		0.99116	1.03389	0.888736
232.4	-2.44751	-1.21704	-1.15662		0.984653	1.03962	0.871264
232.8	-2.55127	-1.21063	-1.20575		1.0264	1.03415	0.908276
233.2	-2.43958	-1.24054	-1.16364		0.981461	1.0597	0.876552
233.6	-2.44843	-1.24268	-1.23199		0.985021	1.06152	0.928046
234	-2.48871	-1.22925	-1.21826		1.00123	1.05005	0.917701
234.4	-2.55524	-1.27167	-1.20514		1.02799	1.08629	0.907816
234.8	-2.46307	-1.21002	-1.1972		0.990915	1.03363	0.901839
235.2	-2.435	-1.2088	-1.20758		0.979619	1.03259	0.909655
235.6	-2.58514	-1.21979	-1.19598		1.04002	1.04197	0.90092
236	-2.49054	-1.23444	-1.16089		1.00196	1.05448	0.874483
236.4	-2.57477	-1.21704	-1.1554		1.03585	1.03962	0.870345
236.8	-2.54822	-1.24268	-1.1734		1.02517	1.06152	0.883908
237.2	-2.47192	-1.14655	-1.17096		0.994475	0.979406	0.882069
237.6	-2.53204	-1.25977	-1.20148		1.01866	1.07612	0.905057
238	-2.54425	-1.20453	-1.1911		1.02357	1.02894	0.897241
238.4	-2.57599	-1.20178	-1.19202		1.03634	1.02659	0.897931
238.8	-2.39594	-1.28113	-1.1853		0.963904	1.09437	0.892874
239.2	-2.56683	-1.23383	-1.20972		1.03266	1.05396	0.911264

## Sheet: Fig2,Sup2–Nav1.2 CHO STX PCs
Compound 2 IC50/Uncaging									Compound 3 IC50/Uncaging															Compound 4 IC50/Uncaging															STX-eac (Compound 5) IC50/Uncaging
	Peak current (nA)				Normalized to start/wash					Peak current (nA)							Normalized to start/wash								Peak current (nA)							Normalized to start/wash								Peak current (nA)							Normalized to start/wash
	Cell 1	Cell 2	Cell 3		Cell 1	Cell 2	Cell 3			Cell 1	Cell 2	Cell 3	Cell 4	Cell 5	Cell 6		Cell 1	Cell 2	Cell 3	Cell 4	Cell 5	Cell 6			Cell 1	Cell 2	Cell 3	Cell 4	Cell 5	Cell 6		Cell 1	Cell 2	Cell 3	Cell 4	Cell 5	Cell 6			Cell 1	Cell 2	Cell 3	Cell 4	Cell 5			Cell 1	Cell 2	Cell 3
start	-2.24091	-1.01318	-2.08771						start	-2.84607	-2.72552	-1.57806	-1.60522	-3.71765	-1.65833									start	-4.03748	-1.25061	-1.24725	-1.34125	-1.76971	-1.06628									start	-5.46875	-4.16351	-1.53412	-1.70319	-4.21875
scan 1	-2.33826	-0.997009	-2.0816						scan 1	-2.82532	-2.72949	-1.54541	-1.54816	-3.58459	-1.59882									scan 1	-4.07166	-1.08795	-1.21094	-1.26129	-1.59821	-0.991211									scan 1	-5.40436	-4.15253	-1.5094	-1.64948	-4.19067
scan 2	-2.40784	-1.05042	-2.0343						scan 2	-2.83081	-2.73041	-1.49536	-1.4856	-3.54248	-1.55823									scan 2	-4.03259	-1.04767	-1.12396	-1.27045	-1.58936	-0.85083									scan 2	-5.37598	-4.08722	-1.56189	-1.61224	-4.12231
scan 3	-2.42126	-1.03973	-2.12524						scan 3	-2.82349	-2.74841	-1.56097	-1.5448	-3.45367	-1.59546									scan 3	-4.0451	-1.01746	-1.10748	-1.27808	-1.50635	-0.880737									scan 3	-5.39124	-4.0509	-1.5387	-1.63269	-4.15009
scan 4	-2.35107	-1.09467	-1.98456						scan 4	-2.77557	-2.63824	-1.58478	-1.44165	-3.41187	-1.59637									scan 4	-4.05365	-0.982056	-1.12366	-1.21704	-1.54999	-0.904846									scan 4	-5.23773	-3.97369	-1.49139	-1.65527	-4.09027
scan 5	-2.33856	-1.04401	-2.06421						scan 5	-2.79999	-2.68982	-1.50757	-1.50909	-3.33221	-1.53931									scan 5	-4.01794	-1.03271	-1.14929	-1.30493	-1.5274	-0.776367									scan 5	-5.23743	-3.97308	-1.46362	-1.62781	-4.12018
2 nM	-2.18781	-0.951843	-1.7926		0.976304	0.939458	0.858646		10 nM	-2.46857	-2.28485	-1.39984	-1.61407	-3.13538	-1.32263		0.86736	0.838316	0.887062	1.00551	0.843375	0.797571		20 nM	-4.0744	-1.30157	-1.24542	-1.43768	-1.95129	-1.0437		1.00915	1.04075	0.998532	1.0719	1.1026	0.978821		100 nM	-4.90204	-3.88977	-1.42456	-1.61224	-4.02954			0.896373	0.934252	0.928586
scan 1	-2.25372	-1.03882	-2.10571		1.00572	1.0253	1.00862		scan 1	-2.07336	-1.96747	-1.21155	-1.32843	-2.79846	-1.16028		0.728501	0.721868	0.767743	0.827567	0.75275	0.699669		scan 1	-4.02222	-1.18195	-1.13251	-1.41357	-1.78741	-0.914917		0.996221	0.945095	0.908001	1.05392	1.01	0.858042		scan 1	-1.87134	-1.34094	-0.404663	-0.561829	-1.38306			0.342187	0.32207	0.263776
scan 2	-2.27112	-1.03546	-2.23694		1.01348	1.02199	1.07148		scan 2	-1.90979	-1.83685	-1.15326	-1.26251	-2.63947	-1.06476		0.671027	0.673945	0.730806	0.786502	0.709982	0.642068		scan 2	-3.90686	-1.21948	-1.19873	-1.31927	-1.65466	-0.913086		0.967649	0.97511	0.961096	0.983618	0.934989	0.856325		scan 2	-1.3736	-0.97229	-0.322876	-0.440063	-1.05927			0.251172	0.233526	0.210463
scan 3	-2.32147	-1.06384	-2.24762		1.03595	1.05	1.0766		scan 3	-1.85852	-1.7691	-1.06781	-1.22406	-2.48077	-1.04279		0.653013	0.649087	0.676658	0.762548	0.667296	0.628819		scan 3	-3.85529	-1.18225	-1.11603	-1.27625	-1.71112	-0.91217		0.954875	0.945339	0.894788	0.951536	0.966891	0.855467		scan 3	-1.24786	-0.903015	-0.283813	-0.403137	-1.0025			0.228181	0.216888	0.185001
scan 4	-2.28912	-1.03577	-2.20215		1.02152	1.02229	1.05482		scan 4	-1.88293	-1.78528	-1.13708	-1.14136	-2.43896	-1.03607		0.661591	0.655022	0.720557	0.711027	0.65605	0.62477		scan 4	-3.81836	-1.20178	-1.09619	-1.35437	-1.61469	-0.868225		0.945729	0.960957	0.878884	1.00978	0.912399	0.814253		scan 4	-1.19263	-0.906677	-0.344849	-0.340881	-0.933838			0.21808	0.217767	0.224786
scan 5	-2.28668	-1.02203	-2.19849		1.02043	1.00873	1.05306		scan 5	-1.71814	-1.79199	-1.09436	-1.19202	-2.55798	-0.996399		0.603689	0.657485	0.693483	0.742586	0.688064	0.600847		scan 5	-3.84033	-1.1377	-1.11481	-1.27594	-1.67175	-0.891724		0.951172	0.909712	0.89381	0.951308	0.944646	0.836291		scan 5	-1.18073	-0.900269	-0.336914	-0.362549	-0.961609			0.215904	0.216228	0.219614
5 nM	-1.92383	-0.917053	-1.70959		0.858505	0.90512	0.818886		20 nM	-1.91498	-1.9574	-1.15631	-1.28113	-2.7301	-1.14655		0.67285	0.718173	0.73274	0.798099	0.734362	0.691388		50 nM	-3.82385	-1.15662	-1.14288	-1.37268	-1.94641	-0.951538		0.94709	0.924841	0.91632	1.02344	1.09984	0.892387		200 nM	-4.46106	-3.23792	-1.27258	-1.45264	-3.57758			0.815737	0.777688	0.829521
scan 1	-2.14417	-0.950623	-2.02545		0.95683	0.938253	0.97018		scan 1	-1.48407	-1.50146	-0.897827	-1.01837	-2.25281	-0.865479		0.521445	0.55089	0.568942	0.634411	0.605976	0.521899		scan 1	-3.74451	-1.1142	-1.10229	-1.28082	-1.81152	-0.783386		0.927438	0.890922	0.883778	0.954949	1.02362	0.734688		scan 1	-1.11633	-0.747986	-0.277405	-0.324707	-0.805054			0.204129	0.179653	0.180824
scan 2	-2.25708	-0.979614	-2.13837		1.00722	0.966867	1.02427		scan 2	-1.26343	-1.30554	-0.83252	-0.926514	-2.06543	-0.740051		0.44392	0.479006	0.527558	0.577186	0.555574	0.446264		scan 2	-3.6264	-1.11633	-1.01471	-1.24268	-1.69006	-0.78125		0.898186	0.892631	0.813555	0.926507	0.954992	0.732685		scan 2	-0.888367	-0.570374	-0.195923	-0.262146	-0.635376			0.162444	0.136993	0.12771
scan 3	-2.22748	-1.00098	-2.13074		0.994008	0.987952	1.02061		scan 3	-1.28174	-1.2561	-0.759583	-0.870972	-1.9339	-0.816956		0.450354	0.460867	0.481338	0.542586	0.520194	0.492639		scan 3	-3.53149	-1.0733	-1.07941	-1.24725	-1.65924	-0.74646		0.874679	0.858224	0.865427	0.92992	0.937575	0.700057		scan 3	-0.746765	-0.543518	-0.199585	-0.247192	-0.609131			0.136551	0.130543	0.130097
scan 4	-2.26532	-1.01776	-2.10876		1.01089	1.00452	1.01009		scan 4	-1.21674	-1.2793	-0.723877	-0.830688	-1.88202	-0.768738		0.427514	0.469376	0.458712	0.51749	0.506239	0.463563		scan 4	-3.50525	-1.02722	-1.0202	-1.24542	-1.67755	-0.822144		0.868178	0.821376	0.817959	0.928555	0.947922	0.771036		scan 4	-0.765076	-0.561523	-0.21759	-0.25116	-0.609436			0.1399	0.134868	0.141834
scan 5	-2.18994	-1.00433	-2.12463		0.977257	0.991265	1.01769		scan 5	-1.19812	-1.34399	-0.766296	-0.831909	-1.96838	-0.820923		0.420974	0.493114	0.485593	0.518251	0.52947	0.495031		scan 5	-3.48175	-1.06232	-1.0318	-1.19568	-1.59943	-0.733032		0.862358	0.849439	0.827257	0.891468	0.903777	0.687464		scan 5	-0.715332	-0.527954	-0.198975	-0.23468	-0.580139			0.130804	0.126805	0.1297
10 nM	-1.54907	-0.706787	-1.46942		0.691271	0.69759	0.703844		50 nM	-1.32996	-1.40289	-0.831604	-0.881348	-1.90643	-0.796814		0.467296	0.514724	0.526977	0.549049	0.512806	0.480493		100 nM	-3.18939	-0.907593	-0.890503	-1.21613	-1.56555	-0.802612		0.789947	0.72572	0.713971	0.906712	0.884635	0.752719		500 nM	-3.16162	-2.57568	-0.968323	-1.13098	-2.90802			0.578125	0.618632	0.631192
scan 1	-1.91467	-0.798035	-1.79901		0.854419	0.787651	0.861716		scan 1	-0.875854	-0.878906	-0.509033	-0.583496	-1.39313	-0.535278		0.307742	0.322472	0.322568	0.363498	0.374733	0.322782		scan 1	-2.92206	-0.753174	-0.773315	-1.05072	-1.46576	-0.769958		0.723734	0.602245	0.620015	0.78339	0.828246	0.722095		scan 1	-0.522156	-0.404663	-0.1828	-0.205078	-0.427551			0.0954799	0.0971927	0.119157
scan 2	-2.04926	-0.922852	-2.02728		0.914476	0.910843	0.971057		scan 2	-0.749207	-0.800171	-0.477295	-0.551453	-1.27625	-0.547485		0.263243	0.293584	0.302456	0.343536	0.343293	0.330144		scan 2	-2.72064	-0.745544	-0.807495	-1.01959	-1.45355	-0.617371		0.673847	0.596144	0.647419	0.760182	0.821349	0.578993		scan 2	-0.427246	-0.326538	-0.137024	-0.155334	-0.369873			0.078125	0.0784285	0.0893177
scan 3	-2.08466	-0.912476	-2.02026		0.930274	0.900602	0.967695		scan 3	-0.753479	-0.765991	-0.440369	-0.549927	-1.2088	-0.461731		0.264744	0.281044	0.279056	0.342586	0.325152	0.278432		scan 3	-2.64404	-0.724792	-0.818787	-1.04431	-1.39252	-0.638733		0.654875	0.579551	0.656472	0.778612	0.78686	0.599027		scan 3	-0.414429	-0.323486	-0.167847	-0.149231	-0.338745			0.0757812	0.0776955	0.109409
scan 4	-2.05475	-0.853882	-1.96106		0.916928	0.842771	0.939336		scan 4	-0.718689	-0.783386	-0.465698	-0.505371	-1.17004	-0.522156		0.25252	0.287426	0.295107	0.314829	0.314727	0.314869		scan 4	-2.63123	-0.78125	-0.745239	-1.01593	-1.38306	-0.692139		0.651701	0.624695	0.597504	0.757452	0.781514	0.649113		scan 4	-0.351868	-0.319214	-0.13855	-0.115051	-0.319214			0.0643415	0.0766694	0.0903123
scan 5	-2.02698	-0.920105	-1.96411		0.904535	0.908133	0.940798		scan 5	-0.673218	-0.78064	-0.436707	-0.47821	-1.1731	-0.453186		0.236543	0.286418	0.276736	0.297909	0.315548	0.273279		scan 5	-2.59216	-0.715332	-0.727234	-1.00983	-1.33575	-0.707397		0.642026	0.571986	0.583068	0.752901	0.754785	0.663423		scan 5	-0.357666	-0.313721	-0.142822	-0.133667	-0.315552			0.0654018	0.07535	0.0930973
wash	-2.15912	-0.99762	-2.04773						wash	-2.84515	-2.78534	-1.59027	-1.74347	-3.9325	-1.63239									wash	-4.06555	-1.35864	-1.24908	-1.45721	-1.89636	-1.03912									wash	-5.11627	-3.88763	-1.44714	-1.70868	-4.27277
scan 1	-2.22137	-1.03668	-2.10754						scan 1	-2.81006	-2.73499	-1.63025	-1.73431	-3.91937	-1.60706									scan 1	-3.99384	-1.32263	-1.19873	-1.4801	-1.82678	-0.963135									scan 1	-5.02502	-3.86017	-1.37054	-1.63574	-4.20349
scan 2	-2.24396	-1.00616	-2.12494						scan 2	-3.01453	-2.77435	-1.66077	-1.75262	-3.88458	-1.60645									scan 2	-4.00482	-1.28357	-1.20544	-1.3678	-1.8927	-0.855103									scan 2	-5.09125	-3.89008	-1.27106	-1.68915	-4.16351
scan 3	-2.25525	-0.999756	-2.18018						scan 3	-2.8241	-2.76459	-1.61102	-1.73248	-3.8562	-1.53168									scan 3	-3.99567	-1.31439	-1.1554	-1.41785	-1.86188	-0.939026									scan 3	-5.01892	-3.82812	-1.23779	-1.66473	-4.12384
scan 4	-2.22504	-0.999146	-2.0871						scan 4	-2.89917	-2.68829	-1.58813	-1.69891	-3.85162	-1.5921									scan 4	-4.01398	-1.22437	-1.19629	-1.43188	-1.8396	-0.892944									scan 4	-5.04303	-3.68835	-1.20544	-1.62537	-4.06555
scan 5	-2.23938	-1.01105	-2.11792						scan 5	-2.85858	-2.71088	-1.651	-1.74652	-3.88367	-1.61835									scan 5	-3.91418	-1.27472	-1.11115	-1.45844	-1.86249	-0.896301									scan 5	-4.9115	-3.64349	-1.21155	-1.62048	-4.04114
20 nM	-1.17126	-0.513611	-1.26038		0.542473	0.514836	0.615499		100 nM	-0.921326	-1.0791	-0.662537	-0.651245	-1.39191	-0.610352		0.323823	0.387422	0.416619	0.373534	0.35395	0.373902		200 nM	-2.76978	-0.706787	-0.707703	-1.02905	-1.31836	-0.600586		0.681279	0.520216	0.566577	0.706178	0.695204	0.577974		1 µM	-2.50458	-2.04926	-0.84259	-0.955811	-2.43622			0.489532	0.527121	0.582244
scan 1	-1.60431	-0.689392	-1.66351		0.743039	0.691037	0.81237		scan 1	-0.586853	-0.576782	-0.395508	-0.398254	-0.870361	-0.310059		0.206264	0.207078	0.248705	0.228426	0.221325	0.189942		scan 1	-2.46063	-0.592041	-0.716858	-0.911865	-1.29791	-0.497437		0.605239	0.435759	0.573907	0.625759	0.684422	0.478708		scan 1	-0.415344	-0.350342	-0.182495	-0.151978	-0.3125			0.081181	0.090117	0.126107
scan 2	-1.77612	-0.750427	-1.74164		0.822615	0.752218	0.850522		scan 2	-0.520325	-0.457764	-0.27771	-0.324097	-0.849609	-0.437622		0.182881	0.164348	0.174631	0.185892	0.216048	0.268087		scan 2	-2.2879	-0.610046	-0.675964	-0.839844	-1.20789	-0.469666		0.562753	0.449012	0.541168	0.576335	0.636949	0.451982		scan 2	-0.346985	-0.308533	-0.134888	-0.155334	-0.240173			0.0678199	0.0793626	0.0932096
scan 3	-1.84662	-0.77179	-1.79382		0.855265	0.773631	0.876006		scan 3	-0.480652	-0.523987	-0.328674	-0.39093	-0.710144	-0.385742		0.168937	0.188123	0.206678	0.224225	0.180584	0.236306		scan 3	-2.21741	-0.642395	-0.630188	-0.826416	-1.2619	-0.476074		0.545414	0.472821	0.50452	0.56712	0.665433	0.45815		scan 3	-0.299988	-0.263062	-0.133362	-0.126648	-0.257568			0.0586341	0.0676662	0.0921552
scan 4	-1.84479	-0.795593	-1.73981		0.854417	0.797492	0.849627		scan 4	-0.431824	-0.509338	-0.336609	-0.387878	-0.768433	-0.372925		0.151775	0.182864	0.211668	0.222475	0.195406	0.228454		scan 4	-2.23846	-0.648804	-0.627747	-0.78064	-1.19934	-0.497131		0.550593	0.477538	0.502565	0.535707	0.632443	0.478414		scan 4	-0.27771	-0.281677	-0.114136	-0.101013	-0.237427			0.0542797	0.0724547	0.0788697
scan 5	-1.82007	-0.80719	-1.77551		0.842968	0.809116	0.867064		scan 5	-0.431213	-0.512695	-0.318909	-0.34729	-0.765076	-0.321655		0.151561	0.184069	0.200537	0.199195	0.194552	0.197046		scan 5	-2.13928	-0.54718	-0.617371	-0.863953	-1.17493	-0.491638		0.526197	0.40274	0.494258	0.59288	0.619569	0.473128		scan 5	-0.276489	-0.274353	-0.125732	-0.101929	-0.268555			0.0540412	0.0705707	0.0868832
50 nM	-0.767517	-0.319519	-0.818481		0.355477	0.320281	0.399702		200 nM	-0.56427	-0.621033	-0.382996	-0.289917	-0.843201	-0.375671		0.198327	0.222965	0.240837	0.166287	0.214419	0.230136		500 nM	-1.55579	-0.388489	-0.391846	-0.621643	-0.696716	-0.326538		0.382675	0.285939	0.313706	0.426597	0.367396	0.314244		2 µM	-1.25397	-1.13953	-0.462341	-0.553284	-1.50879			0.245094	0.293116	0.319485
scan 1	-1.28754	-0.541077	-1.18805		0.596325	0.542368	0.580179		scan 1	-0.299988	-0.307007	-0.149536	-0.185852	-0.468445	-0.212402		0.105438	0.110222	0.0940319	0.106599	0.119122	0.130118		scan 1	-1.28021	-0.355225	-0.361023	-0.491333	-0.711975	-0.290833		0.314893	0.261456	0.28903	0.337173	0.375443	0.279883		scan 1	-0.249023	-0.204163	-0.122375	-0.100708	-0.210571			0.0486728	0.0525159	0.0845635
scan 2	-1.41846	-0.575867	-1.39374		0.656961	0.577241	0.680626		scan 2	-0.242004	-0.276184	-0.175476	-0.187683	-0.437012	-0.178223		0.0850585	0.0991563	0.110344	0.107649	0.111128	0.109179		scan 2	-1.25793	-0.346375	-0.30304	-0.462036	-0.736694	-0.261536		0.309413	0.254942	0.242609	0.317068	0.388478	0.251689		scan 2	-0.201416	-0.237427	-0.0979614	-0.105591	-0.179138			0.0393677	0.0610723	0.067693
scan 3	-1.47644	-0.594788	-1.36047		0.683816	0.596207	0.664382		scan 3	-0.264282	-0.252075	-0.15686	-0.143433	-0.407104	-0.21759		0.0928886	0.0905007	0.0986375	0.0822685	0.103523	0.133296		scan 3	-1.16302	-0.372009	-0.378723	-0.502319	-0.692749	-0.246582		0.286068	0.27381	0.303201	0.344712	0.365304	0.237298		scan 3	-0.184326	-0.19104	-0.13031	-0.108643	-0.162048			0.0360274	0.0491404	0.0900464
scan 4	-1.47705	-0.620422	-1.41205		0.684099	0.621903	0.689568		scan 4	-0.258484	-0.258484	-0.169678	-0.151367	-0.448608	-0.196533		0.0908506	0.0928016	0.106697	0.0868195	0.114077	0.120396		scan 4	-1.11267	-0.324097	-0.35675	-0.536804	-0.646362	-0.328674		0.273683	0.238544	0.28561	0.368377	0.340843	0.3163		scan 4	-0.152283	-0.154419	-0.088501	-0.078125	-0.151978			0.0297644	0.0397205	0.0611556
scan 5	-1.39313	-0.59082	-1.36322		0.64523	0.59223	0.665723		scan 5	-0.253906	-0.270081	-0.189819	-0.144958	-0.415344	-0.237732		0.0892417	0.096965	0.119363	0.0831437	0.105619	0.145635		scan 5	-1.13831	-0.31189	-0.346375	-0.482178	-0.629883	-0.289307		0.279988	0.22956	0.277303	0.33089	0.332153	0.278414		scan 5	-0.148315	-0.177917	-0.106201	-0.111694	-0.159607			0.028989	0.045765	0.0733868
100 nM	-0.531311	-0.226746	-0.50354		0.246078	0.227287	0.245902		500 nM	-0.258484	-0.315857	-0.21759	-0.133057	-0.428772	-0.186462		0.0908506	0.1134	0.136826	0.0763172	0.109033	0.114227		1 µM	-0.749207	-0.20813	-0.18158	-0.330505	-0.322876	-0.202332		0.184282	0.15319	0.14537	0.226806	0.170261	0.194714		5 µM	-0.655212	-0.657349	-0.26825	-0.332031	-0.861816			0.128064	0.169087	0.185365
scan 1	-0.881042	-0.369873	-0.981445		0.408057	0.370756	0.479285		scan 1	-0.180969	-0.148621	-0.0991821	-0.0848389	-0.237732	-0.131836		0.0636061	0.0533582	0.0623681	0.0486609	0.0604532	0.0807628		scan 1	-0.536499	-0.218506	-0.193787	-0.267944	-0.431824	-0.131226		0.131962	0.160827	0.155143	0.183874	0.227712	0.126285		scan 1	-0.150452	-0.145569	-0.0912476	-0.0830078	-0.117493			0.0294065	0.0374441	0.0630536
scan 2	-0.927429	-0.353088	-0.995178		0.429541	0.353931	0.485991		scan 2	-0.161133	-0.177002	-0.120239	-0.0646973	-0.236816	-0.133362		0.0566341	0.0635477	0.0756093	0.0371083	0.0602204	0.0816975		scan 2	-0.522766	-0.220642	-0.174561	-0.282288	-0.401001	-0.133972		0.128584	0.162399	0.139751	0.193717	0.211458	0.128928		scan 2	-0.117493	-0.115967	-0.0924683	-0.078125	-0.117493			0.0229645	0.0298297	0.0638971
scan 3	-0.942688	-0.366821	-0.961914		0.436608	0.367697	0.469747		scan 3	-0.119324	-0.164795	-0.101929	-0.06073	-0.212402	-0.16571		0.0419393	0.0591651	0.0640952	0.0348328	0.0540121	0.101514		scan 3	-0.492554	-0.209045	-0.190125	-0.281677	-0.379028	-0.176086		0.121153	0.153863	0.152211	0.193298	0.199871	0.169457		scan 3	-0.103455	-0.117798	-0.115356	-0.0823975	-0.110168			0.0202207	0.0303007	0.0797132
scan 4	-0.960388	-0.438232	-1.00555		0.444806	0.439278	0.491058		scan 4	-0.140686	-0.176392	-0.085144	-0.110779	-0.170593	-0.153809		0.0494476	0.0633286	0.0535406	0.0635393	0.0433804	0.0942232		scan 4	-0.436401	-0.198669	-0.175476	-0.262756	-0.354919	-0.113525		0.107341	0.146226	0.140484	0.180314	0.187158	0.109251		scan 4	-0.0924683	-0.1297	-0.0549316	-0.100403	-0.101929			0.0180734	0.0333621	0.0379587
scan 5	-0.975647	-0.36438	-0.93811		0.451873	0.365249	0.458122		scan 5	-0.109253	-0.175476	-0.090332	-0.0854492	-0.205688	-0.143738		0.0383997	0.0629999	0.0568029	0.049011	0.0523048	0.0880538		scan 5	-0.540771	-0.150146	-0.14801	-0.273438	-0.346985	-0.18158		0.133013	0.110512	0.118495	0.187644	0.182974	0.174743		scan 5	-0.126648	-0.142822	-0.101624	-0.065918	-0.124817			0.024754	0.0367376	0.0702235
STX-eac Timecourse
		Peak current (nA)					Normalized to start/wash
	Time (s)	Cell 1	Cell 2	Cell 3	Cell 4		Cell 1	Cell 2	Cell 3	Cell 4
Pre-Laser, 100 nM equilibrated		-0.917664	-0.740662	-2.16339	-0.855408
Laser 5 ms	0	-0.903931	-0.760498	-2.22412	-0.753174		0.985035	1.02678	1.02807	0.880485
	0.4	-0.854187	-0.776978	-2.11456	-0.774231		0.930828	1.04903	0.97743	0.905102
	0.8	-0.742798	-0.687561	-2.02423	-0.671387		0.809445	0.928307	0.935675	0.784873
	1.2	-0.527344	-0.654602	-1.89331	-0.594788		0.574659	0.883807	0.875159	0.695326
	1.6	-0.473022	-0.582886	-1.67938	-0.488586		0.515464	0.78698	0.776273	0.571174
	2	-0.413818	-0.502014	-1.45325	-0.477295		0.450948	0.677792	0.671745	0.557974
	2.4	-0.31311	-0.444641	-1.38184	-0.426331		0.341204	0.60033	0.638736	0.498395
	2.8	-0.25238	-0.366516	-1.21155	-0.379028		0.275025	0.49485	0.560023	0.443097
	3.2	-0.253906	-0.338745	-1.11511	-0.31311		0.276688	0.457355	0.515446	0.366036
	3.6	-0.19928	-0.272827	-0.968628	-0.290222		0.21716	0.368356	0.447736	0.339279
	4	-0.210266	-0.241394	-0.907593	-0.288391		0.229132	0.325917	0.419523	0.337139
	4.4	-0.185852	-0.227966	-0.836182	-0.261536		0.202527	0.307787	0.386514	0.305744
	4.8	-0.246582	-0.210571	-0.789185	-0.215759		0.268706	0.284302	0.364791	0.25223
	5.2	-0.168457	-0.231018	-0.791321	-0.258484		0.183572	0.311908	0.365778	0.302176
	5.6	-0.209656	-0.18158	-0.733643	-0.218811		0.228467	0.245159	0.339117	0.255797
	6	-0.196838	-0.203857	-0.697632	-0.246887		0.2145	0.275237	0.322471	0.288619
	6.4	-0.191345	-0.194092	-0.687561	-0.223083		0.208513	0.262052	0.317816	0.260792
	6.8	-0.152283	-0.180664	-0.663452	-0.214539		0.165946	0.243923	0.306672	0.250803
	7.2	-0.187683	-0.196838	-0.623779	-0.231018		0.204523	0.26576	0.288334	0.270068
	7.6	-0.17334	-0.193481	-0.605164	-0.241089		0.188893	0.261228	0.279729	0.281841
	8	-0.15564	-0.164185	-0.581055	-0.245972		0.169604	0.221673	0.268585	0.287549
	8.4	-0.17334	-0.169983	-0.58197	-0.228271		0.188893	0.229501	0.269008	0.266857
	8.8	-0.171509	-0.163269	-0.576477	-0.222473		0.186897	0.220437	0.266469	0.260078
	9.2	-0.206299	-0.188293	-0.611877	-0.239563		0.224809	0.254223	0.282833	0.280057
	9.6	-0.203857	-0.176697	-0.575256	-0.235291		0.222148	0.238566	0.265905	0.275062
[truncated: 2 more columns]

## Sheet: Sup3–Nav subtypes
STX-ea Nav1.3											STX-eac Nav1.3
	Peak current (nA)					Normalized to start/wash						Peak current (nA)							Normalized to start/wash
	Cell 1	Cell 2	Cell 3			Cell 1	Cell 2	Cell 3				Cell 1	Cell 2	Cell 3	Cell 4	Cell 5	Cell 6		Cell 1	Cell 2	Cell 3	Cell 4	Cell 5	Cell 6
start	-1.26343	-2.276	-1.04279								start	-1.74622	-1.68579	-3.32336
5 nM	-1.20392	-2.05353	-0.98053			0.952899	0.902253	0.940299			100 nM	-1.71021	-1.48773	-3.27515					0.979378	0.882513	0.985491
10 nM	-1.08124	-1.82709	-0.915833			0.855797	0.802762	0.878256			200 nM	-1.66779	-1.55762	-3.08777					0.955086	0.923968	0.929109
20 nM	-0.900574	-1.50146	-0.747986			0.712802	0.659694	0.717296			500 nM	-1.3916	-1.32294	-2.61719					0.796924	0.784757	0.787511
wash	-1.36292	-2.27753	-1.09253								wash	-1.85638	-1.75842	-3.63647	-3.28644	-2.2348	-2.79968
50 nM	-0.713806	-1.1911	-0.604248			0.523735	0.52298	0.553073			1 µM	-1.08826	-1.13861	-2.24457					0.586224	0.647518	0.617237
100 nM	-0.46814	-0.769348	-0.372925			0.343484	0.3378	0.341341			2 µM	-0.714722	-0.743103	-1.69373					0.385007	0.422596	0.46576
200 nM	-0.264282	-0.441589	-0.241699			0.19391	0.19389	0.221229			5 µM				-0.549927	-0.321045	-0.39032					0.167332	0.143657	0.139416
STX-ea Nav1.4											STX-eac Nav1.4
	Peak current (nA)					Normalized to start/wash						Peak current (nA)								Normalized to start/wash
	Cell 1	Cell 2	Cell 3	Cell 4		Cell 1	Cell 2	Cell 3	Cell 4			Cell 1	Cell 2	Cell 3	Cell 4	Cell 5	Cell 6	Cell 7		Cell 1	Cell 2	Cell 3	Cell 4	Cell 5	Cell 6	Cell 7
start	-8.79944	-2.86377	-2.12494	-2.38129							start	-4.49982	-5.01434	-2.93701
5 nM	-7.52228	-2.15393	-1.83228	-2.02087		0.854859	0.752131	0.862272	0.848648		100 nM	-4.07318	-4.67682	-2.84332						0.905188	0.932688	0.968101
10 nM	-6.36902	-1.52496	-1.52588	-1.59058		0.723798	0.532502	0.718081	0.667948		200 nM	-3.52661	-4.3396	-2.65106						0.783723	0.865437	0.902639
20 nM	-4.92767	-0.946655	-1.20117	-1.11664		0.559999	0.330563	0.565274	0.468922		500 nM	-2.58636	-3.57544	-2.01111						0.574771	0.713042	0.684746
wash	-8.35571	-2.66083	-2.19513	-2.63306							wash	-4.14276	-4.94354		-7.74109	-2.59949	-2.81036	-1.33423
50 nM	-3.0896	-0.461121	-0.721741	-0.758972		0.369759	0.1733	0.328792	0.288248		1 µM	-2.02789	-2.89825		-4.60541					0.489503	0.586271		0.59493
100 nM	-1.6568	-0.180359	-0.4422	-0.4245		0.198283	0.067783	0.201446	0.161219		2 µM	-1.10382	-1.79016		-4.11469					0.266446	0.362121		0.531538
200 nM	-0.756836	-0.0854492	-0.22583	-0.234375		0.0905771	0.0321138	0.102878	0.0890125		5 µM					-0.289917	-0.415039	-0.190735						0.111529	0.147682	0.142955
STX-ea Nav1.5											STX-eac Nav1.5
	Peak current (nA)					Normalized to start/wash						Peak current (nA)					Normalized to start/wash
	Cell 1	Cell 2	Cell 3			Cell 1	Cell 2	Cell 3				Cell 1	Cell 2	Cell 3			Cell 1	Cell 2	Cell 3
start	-4.72351	-1.19598	-3.9267								start	-3.93311	-7.57019	-9.70245
2 µM	-3.13568	-0.650635	-2.45178			0.663845	0.544016	0.624388			2 µM	-3.95111	-7.20795	-9.70734			1.00458	0.952149	1.0005

## Sheet: Fig3,Sup4–STX-eac hippocampal
STX-ea E18 Hippocampal Neurons
	Peak current (nA)						Normalized to start/wash
	Cell 1	Cell 2	Cell 3	Cell 4	Cell 5		Cell 1	Cell 2	Cell 3	Cell 4	Cell 5
start	-3.38959	-2.11853	-3.42773	-2.03033	-5.19806
2 nM	-2.38434	-1.93787	-2.9834	-1.67816	-4.24255		0.70343	0.914722	0.87037	0.826544	0.81618
5 nM	-1.97723	-1.68701	-2.3584	-1.39618	-3.34442		0.583326	0.796312	0.688034	0.68766	0.643398
10 nM	-1.36353	-1.4563	-1.76147	-1.05347	-2.60223		0.402269	0.68741	0.513889	0.518864	0.500616
wash	-3.19	-2.19574	-3.12988	-1.95068	-4.93103
20 nM	-0.780334	-1.12427	-1.53839	-0.810242	-1.70593		0.244619	0.512022	0.491517	0.415363	0.345959
50 nM	-0.420532	-0.72937	-0.845947	-0.454102	-1.02722		0.131828	0.332175	0.270281	0.232791	0.208318
100 nM	-0.177612	-0.463562	-0.535278	-0.29541	-0.591736		0.0556778	0.211119	0.171022	0.151439	0.120002
200 nM		-0.282898	-0.259705	-0.162354	-0.383301			0.128839	0.0829758	0.083229	0.0777324
STX-eac E18 Hippocampal Neurons IC50
	Peak current (nA)										Normalized to start/wash
	Cell 1	Cell 2	Cell 3	Cell 4	Cell 5	Cell 6	Cell 7	Cell 8			Cell 1	Cell 2	Cell 3	Cell 4	Cell 5	Cell 6	Cell 7	Cell 8
start	-3.88031	-5.99121	-3.21808	-7.10205	-1.91345	-4.30511	-1.32843	-2.62726		start
100 nM	-3.72131	-6.03363	-3.20831	-6.97083	-1.74225	-4.31061	-1.27594	-2.57202		100 nM	0.959025	1.00708	0.996965	0.981523	0.910526	1.00128	0.960487	0.978975
200 nM					-1.60431	-4.0741	-1.22253	-2.34436		200 nM					0.838437	0.946339	0.920285	0.892322
500 nM	-2.78107	-5.29083	-2.74658	-5.03876	-1.42944	-3.6853	-1.04797	-1.99341		500 nM	0.716713	0.883099	0.853485	0.709479	0.747049	0.856029	0.788881	0.758741
wash					-1.84814	-4.31854	-1.31287	-2.84729		wash
1 µM	-2.18475	-4.29138	-2.34131	-3.8916	-1.31683	-3.35388	-0.888062	-1.68854		1 µM	0.563036	0.71628	0.727549	0.547955	0.712517	0.776624	0.67643	0.593033
2 µM					-1.01868	-2.58545	-0.78125	-1.2616		2 µM					0.551189	0.598686	0.595072	0.443087
5 µM					-0.691833	-1.75171	-0.521851	-0.849609		5 µM					0.374339	0.405625	0.39749	0.298392
STX-eac E18 Hippocampal Neurons Laser Uncaging***
	Peak current (nA)												Normalized to start
	Cell 9	Cell 10	Cell 11	Cell 12	Cell 13	Cell 14	Cell 15	Cell 16	Cell 17	Cell 18			Cell 9	Cell 10	Cell 11	Cell 12	Cell 13	Cell 14	Cell 15	Cell 16	Cell 17	Cell 18
start	-1.53381	-2.3233	-2.50916	-3.19244	-2.87933	-4.73389	-2.85522	-3.50983	-3.67798	-1.56067		start
5 ms (+ 6 s)		-2.22321	-2.52502	-3.1662	-2.95471	-4.7583	-2.81921	-3.39874	-3.69995	-1.5271		5 ms (+ 6 s)		0.956916	1.00632	0.991779	1.02618	1.00516	0.987388	0.968351	1.00597	0.97849
100 nM							-2.37885	-3.10455	-3.43384	-1.60248		100 nM							0.833155	0.884532	0.933621	1.02679
5 ms (+ 6 s)							-1.05103	-1.70349	-2.15637	-0.883179		5 ms (+ 6 s)							0.368106	0.485349	0.586293	0.565898
200 nM	-1.40228	-2.15729	-2.21924	-3.11951	-2.36938	-3.91205						200 nM	0.914246	0.928543	0.884456	0.977153	0.822893	0.826392
5 ms (+ 6 s)	-0.438232	-1.19293	-0.843201	-1.38428	-1.35742	-1.73645						5 ms (+ 6 s)	0.285714	0.513464	0.33605	0.433611	0.471436	0.366813
500 nM		-1.86493	-1.77704	-2.55859	-2.02545	-3.03131						500 nM		0.802706	0.708222	0.801453	0.703445	0.640343
5 ms (+ 6 s)		-0.546875	-0.427246	-0.725403	-0.960999	-1.02356						5 ms (+ 6 s)		0.235387	0.170275	0.227225	0.333757	0.21622
1 µM							-1.16058	-1.63971	-2.23938	-0.964355		1 µM							0.406477	0.467177	0.608862	0.617912
5 ms (+ 6 s)							-0.393677	-0.392151	-0.764771	-0.366516		5 ms (+ 6 s)							0.137879	0.111729	0.207932	0.234846
	***Non-laser data points incorporated into IC50
Same cells as above–200 nM data used for time course
	Peak current (nA)								Normalized to start
	Cell 9	Cell 10	Cell 11	Cell 12	Cell 13	Cell 14			Cell 9	Cell 10	Cell 11	Cell 12	Cell 13	Cell 14
200 nM	-1.40228	-2.15729	-2.21924	-3.11951	-2.36938	-3.91205		200 nM
0 s	-1.36475	-2.13409	-2.13684	-3.07556	-2.35107	-3.81622		0 s	0.973232	0.989249	0.962871	0.985913	0.992272	0.975505
2 s	-0.601807	-1.43616	-1.10809	-1.79596	-1.54388	-2.12921		2 s	0.429162	0.665724	0.499312	0.575719	0.651597	0.54427
4 s	-0.50293	-1.27502	-0.872498	-1.4801	-1.34766	-1.76361		4 s	0.358651	0.591031	0.393152	0.474467	0.568779	0.450815
6 s	-0.438232	-1.19293	-0.843201	-1.38428	-1.35742	-1.73645		6 s	0.312514	0.552978	0.37995	0.443749	0.572901	0.443872
8 s	-0.47699	-1.21063	-0.865784	-1.36047	-1.40839	-1.8335		8 s	0.340152	0.561183	0.390127	0.436118	0.59441	0.468679
10 s	-0.486145	-1.25519	-0.84137	-1.39496	-1.40594	-1.86035		10 s	0.346681	0.581836	0.379125	0.447173	0.59338	0.475544
12 s	-0.553589	-1.29364	-0.854797	-1.43677	-1.45966	-1.92749		12 s	0.394777	0.59966	0.385176	0.460575	0.616048	0.492706
14 s	-0.548401	-1.30463	-0.883484	-1.45966	-1.52863	-2.0639		14 s	0.391077	0.604753	0.398102	0.467912	0.645157	0.527576
16 s	-0.55481	-1.37238	-0.888672	-1.49292	-1.63055	-2.11426		16 s	0.395647	0.636158	0.40044	0.478576	0.688176	0.540448
STX-eac E18 Hiipocampal Neurons Current Clamp Time Course
	# APs fired in single 500 ms current injection										Normalized to start
	Cell 1	Cell 2	Cell 3	Cell 4	Cell 5	Cell 6	Cell 7	Cell 8			Cell 1	Cell 2	Cell 3	Cell 4	Cell 5	Cell 6	Cell 7	Cell 8
Start	9	4	6	6	3	6	9	7		Start	1	1	1	1	1	1	1	1
5 ms	8	7	6	5	3	6	6	5		5 ms	0.888889	1.75	1	0.833333	1	1	0.666667	0.714286
200 nM	8	9	4	3	3	5	7	4		200 nM	0.888889	2.25	0.666667	0.5	1	0.833333	0.777778	0.571429
0 s	6	5	3	1	1	1	6	2		0 s	0.666667	1.25	0.5	0.166667	0.333333	0.166667	0.666667	0.285714
2 s	0	2	1	1	0	0	0	0		2 s	0	0.5	0.166667	0.166667	0	0	0	0
4 s	0	0	0	1	0	0	0	0		4 s	0	0	0	0.166667	0	0	0	0
6 s	0	0	0	1	0	0	0	0		6 s	0	0	0	0.166667	0	0	0	0
Recovery	9	7	7	3	3	6	10	8		Recovery	1	1.75	1.16667	0.5	1	1	1.11111	1.14286

## Sheet: Fig4,Sup5-7–STX-eac AP trains
Start		5 ms		100 nM STX-eac		5 ms		Recovery			Start		5 ms		200 nM STX-eac		5 ms		Recovery			Start		5 ms		500 nM STX-eac		5 ms		Recovery
Cell#	AP peak time (s)	Cell#	AP peak time (s)	Cell#	AP peak time (s)	Cell#	AP peak time (s)	Cell#	AP peak time (s)		Cell#	AP peak time (s)	Cell#	AP peak time (s)	Cell#	AP peak time (s)	Cell#	AP peak time (s)	Cell#	AP peak time (s)		Cell#	AP peak time (s)	Cell#	AP peak time (s)	Cell#	AP peak time (s)	Cell#	AP peak time (s)	Cell#	AP peak time (s)
1	0.33406	1	0.33402	1	0.33044	1	0.33216	1	0.33256		1	0.51425	1	0.147349	1	0.34215	1	0.33742	1	0.33471		1	0.34877	1	0.34725	1	0.35123	1	0.34319	1	0.34576
1	0.37024	1	0.37504	1	0.36082	1	0.36625	1	0.37208		1	0.58975	1	0.34328	1	0.38859	1	0.38515	1	0.38014		1	0.40209	1	0.39775	1	0.40888	1	0.43012	1	0.4011
1	0.42088	1	0.44041	1	0.39955	1	0.40888	1	0.45045		1	0.65256	1	0.40652	1	0.44569	1	0.43545	1	0.43303		1	0.45614	1	0.4568	1	0.51871	1	0.54007	1	0.45843
1	0.49285	1	4.3353	1	0.44251	1	0.461	1	4.33268		1	0.71493	1	0.45463	1	0.50022	1	0.59178	1	0.48748		1	0.51393	1	0.50866	1	0.60143	2	0.34038	1	0.53773
1	0.56737	1	4.37945	1	0.50019	1	0.51927	1	4.3774		1	0.77629	1	0.50679	1	0.55422	1	0.66292	1	0.54964		1	0.57395	1	0.57582	1	0.70808	3	0.34879	1	0.60904
1	4.33595	1	4.44762	1	0.55422	1	0.58868	1	4.44268		1	4.34707	1	0.60583	1	0.61628	1	12.363	1	0.61552		1	0.6313	1	0.71222	1	0.80105	4	0.3924	1	0.67657
1	4.37434	1	8.3369	1	0.61078	1	4.34131	1	8.33334		1	4.40811	1	0.69362	1	0.68648	2	0.34432	1	0.681244		1	0.68941	1	0.77555	1	4.35427	5	0.33611	1	0.74862
1	4.4319	1	8.38673	1	4.32994	1	8.33999	1	8.37366		1	4.51533	1	0.74686	1	0.77726	2	0.75997	1	0.74808		1	0.74629	1	4.34485	1	4.44636			1	4.34842
1	8.33589	1	8.45845	1	4.35758	1	12.3407	1	12.3326		1	4.59769	1	0.74735	1	4.35052	3	0.33794	1	4.33584		1	0.8102	1	4.39396	1	4.55271			1	4.41285
1	8.37219	1	12.3366	1	4.39726	2	0.33219	1	12.3765		1	4.66917	1	0.80418	1	4.40987	3	0.39572	1	4.3856		1	4.35541	1	4.4546	1	4.66729			1	4.4852
1	8.42742	1	12.3851	1	4.44194	2	8.33815	2	0.27922		1	4.73866	1	1.16009	1	4.48945	3	0.50094	1	4.44777		1	4.42815	1	4.51147	1	4.78477			1	4.56062
1	12.3364	2	0.33037	1	4.49252	3	0.3509	2	4.33378		1	4.81448	1	4.33191	1	4.55614	3	0.57761	1	4.50892		1	4.48168	1	4.58535	1	8.35364			1	4.66253
1	12.3764	2	0.62907	1	4.5675	3	0.4168	2	5.2007		1	8.34107	1	4.40075	1	4.63173	3	0.64995	1	4.5719		1	4.54917	1	4.64941	1	8.50701			1	4.77673
1	12.4591	2	4.33156	1	8.33051	3	0.50614	2	8.33557		1	8.39191	1	4.452	1	4.71586	3	0.73669	1	4.63557		1	4.61078	1	4.71144	1	8.60087			1	8.35071
2	0.33097	2	8.3289	1	8.36417	3	0.58916	2	12.34		1	8.45108	1	4.50352	1	4.79368	4	0.34037	1	4.70273		1	4.68714	1	4.79344	1	8.78863			1	8.42109
2	0.41872	2	8.45737	1	8.41659	3	0.68004	3	0.34579		1	8.51099	1	4.55505	1	8.34483	4	0.41275	1	4.79283		1	4.75942	1	8.3467	1	12.3554			1	8.4933
2	4.32821	2	8.54465	1	12.3312	3	0.77106	3	0.41		1	8.57621	1	4.61014	1	8.40815	4	0.50327	1	8.33572		1	4.82054	1	8.41764	1	12.4417			1	8.56818
2	4.38847	2	8.64347	1	12.3645	3	4.3553	3	0.48803		1	8.63331	1	4.66396	1	8.49435	4	12.3768	1	8.38666		1	8.35365	1	8.47021	1	12.5669			1	8.65742
2	4.47681	2	8.80144	1	12.415	3	4.4563	3	0.57639		1	8.71481	1	4.73184	1	8.57611	5	0.33739	1	8.44593		1	8.41793	1	8.5427	1	12.6474			1	8.74292
2	4.57272	2	12.3302	2	0.33068	3	4.55597	3	0.67186		1	8.80757	1	4.79542	1	8.68057	5	4.35074	1	8.52052		1	8.47093	1	8.59856	2	0.34866			1	12.3513
2	4.65929	2	12.4135	2	0.38655	3	4.65899	3	0.75861		1	12.3413	1	8.33524	1	8.76573	5	8.35085	1	8.59574		1	8.52948	1	8.67061	2	0.65527			1	12.4135
2	4.81838	3	0.34213	2	0.46552	3	4.79838	3	4.34498		1	12.3972	1	8.38261	1	12.345	5	12.3472	1	8.68295		1	8.60067	1	8.73443	2	0.73682			1	12.4825
2	8.32957	3	0.39784	2	0.55055	3	8.35426	3	4.41779		1	12.462	1	8.43864	1	12.4132	6	0.34126	1	8.76954		1	8.67648	1	12.3445	2	4.3431			1	12.5579
2	8.4108	3	0.46267	2	0.63233	3	8.44842	3	4.51012		1	12.529	1	8.49992	1	12.4921	6	8.34817	1	12.336		1	8.7459	1	12.3935	2	4.42913			1	12.6481
2	12.3297	3	0.53089	2	4.32874	3	8.54702	3	4.59759		1	12.5902	1	8.56256	1	12.6099	7	0.36682	1	12.3888		1	8.81895	1	12.4529	2	8.3435			1	12.729
2	12.3995	3	0.60006	2	4.39391	3	8.65031	3	4.69056		1	12.667	1	8.62357	1	12.7138	8	0.34281	1	12.4504		1	12.3519	1	12.5088	2	8.49962			1	12.8178
2	12.4923	3	0.6743	2	4.55579	3	8.75736	3	4.7843		1	12.7466	1	8.69219	2	0.34709	8	0.39454	1	12.5328		1	12.4113	1	12.5819	2	8.78268			2	0.33471
2	12.6069	3	0.75401	2	8.33212	3	12.3592	3	8.33924		2	0.340924	1	8.77825	2	0.45641	8	0.45212	1	12.6067		1	12.4776	1	12.6449	2	12.344			2	0.38014
3	0.34681	3	4.34268	2	8.40727	3	12.4602	3	8.41696		2	0.37975	1	12.3338	2	0.50822	8	0.51408	1	12.6879		1	12.5451	1	12.7217	2	12.4273			2	0.43303
3	0.43663	3	4.40781	2	8.50583	3	12.604	3	8.50687		2	0.55502	1	12.3805	2	0.56184	8	0.67209	1	12.773		1	12.627	1	12.8055	2	12.7624			2	0.48748
3	0.54124	3	4.48843	2	12.3306	3	12.7144	3	8.59656		2	0.61991	1	12.4375	2	0.6128	8	0.75079	2	0.33851		1	12.7025	2	0.147349	3	0.34857			2	0.54964
3	0.63072	3	4.5718	2	12.3939	3	12.8281	3	8.6907		2	0.67103	1	12.4957	2	0.66397	9	0.36251	2	0.65546		1	12.7668	2	0.34328	3	0.64958			2	0.61552
3	0.7313	3	4.65107	2	12.4963	4	0.34312	3	12.3406		2	0.71887	1	12.5532	2	0.72098	9	0.44649	2	0.71529		2	0.51425	2	0.40652	3	0.72724			2	0.681244
3	0.8202	3	4.78359	2	12.6038	4	0.42861	3	12.4156		2	0.76896	1	12.6225	2	0.78057	10	0.36089	2	4.33961		2	0.58975	2	0.45463	3	0.80425			2	0.74808
3	4.34445	3	8.34536	3	0.35167	4	0.53028	3	12.5208		2	0.81824	1	12.6822	2	4.3494	10	0.43993	2	4.61126		2	0.65256	2	0.50679	3	4.35662			2	4.33584
3	4.41026	3	8.4182	3	0.41863	4	0.6339	3	12.6118		2	4.34205	1	12.7568	2	4.62876	10	0.52699	2	4.67111		2	0.71493	2	0.60583	3	4.70208			2	4.3856
3	4.49437	3	8.50068	3	0.50155	4	4.39353	3	12.7042		2	4.53086	2	0.33278	2	4.7026	10	0.63094	2	4.73233		2	0.77629	2	0.69362	3	8.34985			2	4.44777
3	4.59551	3	8.58027	3	0.58482	4	12.3896	3	12.8134		2	4.59233	2	0.44471	2	4.77189	11	0.36855	2	4.79878		2	4.34707	2	0.74686	3	8.5169			2	4.50892
3	4.7179	3	8.68024	3	0.6598	5	0.34153	4	0.34324		2	4.65219	2	0.591849	2	8.34663	11	0.54968	2	8.33981		2	4.40811	2	0.74735	3	8.59596			2	4.5719
3	8.34609	3	8.77549	3	0.73539	5	0.40114	4	0.60811		2	4.70435	2	0.74683	2	8.65881	11	0.64	2	8.52677		2	4.51533	2	0.80418	3	12.3616			2	4.63557
3	8.43848	3	12.3452	3	0.82718	5	0.46088	4	0.74597		2	4.76119	2	4.33332	2	8.73512	11	0.78791	2	8.80712		2	4.59769	2	1.16009	3	12.486			2	4.70273
3	8.52807	3	12.4157	3	4.35411	5	0.52619	4	4.3388		2	4.82095	2	4.42485	2	8.79579	11	4.63834	2	12.335		2	4.66917	2	4.33191	3	12.5538			2	4.79283
3	8.62344	3	12.4953	3	4.42375	5	0.5932	4	4.43034		2	8.34231	2	4.48723	2	12.3511	11	8.63946	2	12.5731		2	4.73866	2	4.40075	3	12.6575			2	8.33572
3	8.72067	3	12.6025	3	4.50749	5	0.66973	4	8.34871		2	8.50883	2	4.54629	2	12.6255	11	12.6012	3	0.33158		2	4.81448	2	4.452	4	0.37683			2	8.38666
3	12.346	3	12.7	3	4.5844	5	0.75773	4	8.48471		2	8.67615	2	4.60025	2	12.6911	12	0.33842	3	0.37375		2	8.34107	2	4.50352	4	4.37086			2	8.44593
3	12.4323	3	12.798	3	4.68226	5	4.4123	4	12.341		2	8.7386	2	4.65099	2	12.758	12	0.38638	3	0.4299		2	8.39191	2	4.55505	4	8.38269			2	8.52052
3	12.5327	4	0.3455	3	4.77627	5	4.59421	4	12.4402		2	8.80513	2	4.79375	2	12.8209	12	0.43882	3	0.48912		2	8.45108	2	4.61014	4	12.3703			2	8.59574
3	12.6423	4	0.41308	3	8.35543	5	8.39509	4	12.5739		2	12.3408	2	8.33471	3	0.338	12	0.49603	3	0.55248		2	8.51099	2	4.66396	5	0.33844			2	8.68295
3	12.7368	4	0.49973	3	8.45404	5	8.67304	5	0.33979		2	12.4963	2	8.45699	3	0.38666	12	0.55215	3	0.61921		2	8.57621	2	4.73184	5	4.33761			2	8.76954
4	0.34441	4	0.60317	3	8.5532	5	12.4189	5	0.40889		2	12.5588	2	8.58913	3	0.44157	12	0.6126	3	0.68356		2	8.63331	2	4.79542	5	8.33837			2	12.336
4	0.41409	4	0.70507	3	8.66133	6	0.3347	5	0.49734		2	12.6142	2	8.74423	3	0.5008	12	0.67777	3	0.75444		2	8.71481	2	8.33524	5	12.3392			2	12.3888
4	0.49001	4	4.3455	3	8.74897	6	0.39709	5	0.60109		2	12.6745	2	8.80697	3	0.56465	12	0.74958	3	0.82341		2	8.80757	2	8.38261					2	12.4504
4	0.57907	4	4.42709	3	12.3549	6	0.66034	5	4.33869		2	12.738	2	12.3359	3	0.64325	12	4.35341	3	4.33245		2	12.3413	2	8.43864					2	12.5328
4	0.67861	4	4.52171	3	12.4255	6	0.72003	5	4.42523		3	0.33738	2	12.4623	3	0.7068	12	8.35106	3	4.37749		2	12.3972	2	8.49992					2	12.6067
4	0.77343	4	4.63196	3	12.5159	6	4.35338	5	4.52195		3	0.38154	2	12.6067	3	0.7815	12	12.3509	3	4.43884		2	12.462	2	8.56256					2	12.6879
4	4.35312	4	4.75363	3	12.6268	6	4.42269	5	4.66173		3	0.43395	2	12.6748	3	4.33837	12	12.4284	3	4.50375		2	12.529	2	8.62357					2	12.773
4	4.44789	4	8.34391	3	12.7415	6	4.50076	5	8.34045		3	0.48754	2	12.7386	3	4.38812	13	0.33763	3	4.57059		2	12.5902	2	8.69219					3	0.33851
4	4.54766	4	8.63103	4	0.34383	6	4.57165	5	8.44926		3	0.54289	2	12.8065	3	4.44312	13	0.41097	3	4.64468		2	12.667	2	8.77825					3	0.65546
4	4.65106	4	12.3439	4	0.41584	6	4.64295	5	8.57386		3	0.60962	3	0.33679	3	4.50841	13	4.35878	3	4.71735		2	12.7466	2	12.3338					3	0.71529
4	4.78234	4	12.428	4	0.49266	6	4.72356	5	8.71708		3	0.67783	3	0.3837	3	4.57239	13	8.36592	3	4.79104		3	0.340924	2	12.3805					3	4.33961
4	8.33888	4	12.531	4	0.58377	6	4.79878	5	12.3589		3	0.74046	3	0.4373	3	4.64487	13	12.3635	3	8.33223		3	0.37975	2	12.4375					3	4.61126
4	8.4142	4	12.6419	4	0.67845	6	8.37216	5	12.5409		3	0.80849	3	0.49516	3	4.7182	14	0.33587	3	8.37774		3	0.55502	2	12.4957					3	4.67111
4	8.49217	4	12.7783	4	0.77251	6	8.47077	5	12.8003		3	4.33821	3	0.55386	3	4.80467	14	4.34777	3	8.44163		3	0.61991	2	12.5532					3	4.73233
4	8.60524	5	0.34153	4	4.34623	6	8.57618	6	0.33722		3	4.38327	3	0.61995	3	8.33927	14	8.34923	3	8.51067		3	0.67103	2	12.6225					3	4.79878
4	8.71901	5	0.39202	4	4.43038	6	8.71275	6	0.4028		3	4.43664	3	0.6896	3	8.39429	14	12.3468	3	8.57632		3	0.71887	2	12.6822					3	8.33981
4	12.3504	5	0.44035	4	4.52982	6	12.3567	6	0.48466		3	4.5001	3	0.76375	3	8.45751	15	0.33433	3	8.64576		3	0.76896	2	12.7568					3	8.52677
4	12.4498	5	0.49341	4	4.63076	6	12.4616	6	0.56608		3	4.5639	3	4.3367	3	8.5241	15	0.4845	3	8.73254		3	0.81824	3	0.33278					3	8.80712
4	12.5707	5	0.54966	4	4.74775	6	12.5432	6	0.67639		3	4.6296	3	4.38539	3	8.60172	15	4.34771	3	8.81053		3	4.34205	3	0.44471					3	12.335
4	12.7107	5	0.60495	4	8.35046	6	12.652	6	0.76995		3	4.70161	3	4.44508	3	8.68142	15	8.35118	3	12.3327		3	4.53086	3	0.591849					3	12.5731
5	0.34017	5	0.667	4	8.441	7	0.34301	6	4.0688		3	4.77362	3	4.5089	3	8.76174	15	12.3548	3	12.3787		3	4.59233	3	0.74683					4	0.34672
5	0.38276	5	0.72727	4	8.55056	7	0.41709	6	4.33331		3	8.33809	3	4.57509	3	12.3389	16	0.34792	3	12.444		3	4.65219	3	4.33332					4	0.54931
5	0.42659	5	0.78808	4	8.6861	7	0.50195	6	4.40331		3	8.38681	3	4.6501	3	12.403	16	0.39851	3	12.5122		3	4.70435	3	4.42485					4	0.63001
5	0.47225	5	4.34425	4	12.3526	7	0.58994	6	4.51436		3	8.44345	3	4.718	3	12.4631	16	0.47088	3	12.5857		3	4.76119	3	4.48723					4	0.69181
5	0.51749	5	4.40125	4	12.4489	7	0.70908	6	4.61969		3	8.51008	3	4.79247	3	12.5321	16	0.53901	3	12.6597		3	4.82095	3	4.54629					4	0.77164
5	0.56814	5	4.45721	4	12.5744	7	4.40426	6	4.725		3	8.57393	3	8.33713	3	12.6109	16	0.60359	3	12.7384		3	8.34231	3	4.60025					4	4.34548
5	0.61874	5	4.51413	4	12.7022	7	8.39522	6	8.33822		3	8.64347	3	8.38926	3	12.689	16	0.68513	4	0.33738		3	8.50883	3	4.65099					4	4.49223
5	0.67176	5	4.57744	5	0.34544	7	12.389	6	8.41557		3	8.71028	3	8.44308	3	12.7694	16	0.76648	4	0.39275		3	8.67615	3	4.79375					4	4.56599
5	0.72932	5	4.64003	5	0.40443	8	0.3359	6	8.50699		3	8.78281	3	8.50263	4	0.33817	16	4.35966	4	0.46287		3	8.7386	3	8.33471					4	4.63119
5	4.34167	5	4.71483	5	0.45805	8	0.39568	6	8.61243		3	12.3378	3	8.56912	4	0.52368	16	4.54858	4	0.53428		3	8.80513	3	8.45699					4	4.69686
5	4.49709	5	4.79757	5	0.51355	8	0.46274	6	8.75725		3	12.3842	3	8.64269	4	0.60657	16	4.78082	4	0.61641		3	12.3408	3	8.58913					4	4.76366
5	4.56456	5	8.42665	5	0.57497	8	0.54132	6	12.3373		3	12.4423	3	8.72221	4	0.68423	16	8.36548	4	0.71084		3	12.4963	3	8.74423					4	8.34245
5	4.75672	5	8.51062	5	0.64106	8	0.62788	6	12.4166		3	12.5064	3	8.79919	4	0.77176	16	8.6828	4	0.79365		3	12.5588	3	8.80697					4	8.60575
5	8.3343	5	8.57651	5	0.71138	8	0.71806	6	12.5013		3	12.5717	3	12.3378	4	4.33557	16	8.81481	4	4.33728		3	12.6142	3	12.3359					4	8.6755
5	8.38139	5	8.76443	5	0.79346	8	0.8212	6	12.6103		3	12.6439	3	12.3869	4	4.38123	16	12.3646	4	4.39519		3	12.6745	3	12.4623					4	8.74506
5	8.43686	5	12.3426	5	4.35514	8	4.35292	6	12.7123		3	12.7217	3	12.4451	4	4.45639	17	0.35315	4	4.47172		3	12.738	3	12.6067					4	8.81382
5	8.48666	5	12.3962	5	4.4241	8	8.35142	6	12.8196		3	12.8077	3	12.5109	4	4.53075	17	0.44865	4	4.55151		4	0.35254	3	12.6748					4	12.344
5	8.65608	5	12.4532	5	4.49327	8	12.3528	7	0.34299		4	0.34768	3	12.586	4	4.60987	18	0.33515	4	4.64203		4	0.40978	3	12.7386					4	12.5092
5	8.73678	5	12.5079	5	4.55583	9	0.34588	7	0.46561		4	0.40511	3	12.6534	4	4.70112	18	0.36914	4	4.73692		4	0.74848	3	12.8065					4	12.585
5	8.80748	5	12.57	5	4.62983	9	0.46557	7	4.34435		4	0.47132	3	12.7252	4	8.3393	18	0.40767	4	8.33776		4	0.81404	4	0.34624					4	12.6762
5	12.3431	5	12.6317	5	4.70723	9	4.44934	7	8.34616		4	0.56175	3	12.8045	4	8.39267	18	0.44981	4	8.39259		4	4.35297	4	0.39764					4	12.7422
5	12.3962	5	12.6988	5	4.79638	9	8.39906	7	12.3466		4	0.65649	3	12.8077	4	8.46343	18	4.34851	4	8.47762		4	4.41694	4	0.58906					4	12.811
5	12.447	5	12.7745	5	8.34757	9	12.4218	7	12.4717		4	0.7711	4	0.34664	4	8.5417	18	8.34301	4	8.5674		4	4.65194	4	0.66753					5	0.3341
5	12.5059	6	0.33657	5	8.40485			8	0.33569		4	4.34862	4	0.41444	4	8.63616	18	12.3431	4	8.65859		4	4.71969	4	0.73465					5	0.36324
5	12.5657	6	0.53872	5	8.46689			8	0.40277		4	4.40887	4	0.50037	4	8.73742	19	0.33392	4	8.76875		4	4.79838	4	0.79806					5	0.39558
5	12.6345	6	0.62413	5	8.53173			8	0.50458		4	4.48548	4	0.58605	4	12.3381	19	0.54449	4	12.3367		4	8.35412	4	4.34592					5	0.43116
5	12.699	6	0.74065	5	8.59957			8	0.59643		4	4.56882	4	0.6828	4	12.3981	19	0.63209	4	12.3976		4	8.41578	4	4.40041					5	0.4781
5	12.7884	6	4.33329	5	8.67819			8	0.6918		4	4.65155	4	0.76727	4	12.4825	19	0.68629	4	12.4807		4	8.72814	4	4.5808					5	4.33343
6	0.33694	6	4.453	5	8.77028			8	0.79183		4	4.77124	4	4.34488	4	12.5641	19	0.75441	4	12.5676		4	8.81351	4	4.65736					5	4.36309
6	0.40772	6	4.74526	5	12.3438			8	4.33421		4	8.34761	4	4.4104	4	12.6565			4	12.6565		4	12.35	4	4.73362					5	4.39661
6	0.49743	6	8.33897	5	12.4054			8	4.405		4	8.40703	4	4.49336	5	0.3375			4	12.7507		4	12.4059	4	4.81487					5	4.43442
6	0.62922	6	8.38173	5	12.4672			8	4.48299		4	8.49313	4	4.58353	5	0.5003			5	0.33111		4	12.6848	4	8.34617					5	4
6	0.69156	6	8.43208	5	12.5338			8	4.57634		4	8.57574	4	4.73448	5	0.59315			5	0.38004		4	12.7633	4	8.53608					5	8.33382
6	0.771	6	8.48605	5	12.6063			8	4.6654		4	8.6551	4	8.34697	5	4.33689			5	0.54138		5	0.33583	4	8.62055					5	8.36355
6	4.33315	6	8.54019	5	12.695			8	4.76925		4	8.73866	4	8.41836	5	4.78841			5	4.33069		5	0.36654	4	8.70239					5	8.39553
6	4.41938	6	8.64295	5	12.7903			8	8.33393		4	12.3486	4	8.49849	5	8.33822			5	4.38363		5	0.39827	4	8.78445					5	8.43408
6	4.47671	6	8.70563	6	0.33458			8	8.40975		4	12.4063	4	8.58433	5	12.3372			5	4.51844		5	0.43183	4	12.3426					5	8.48212
6	4.56909	6	8.78433	6	0.41189			8	8.50309		4	12.482	4	12.3464	5	12.428			5	4.635		5	0.46833	4	12.3982					5	12.3339
6	4.6218	6	12.3423	6	0.46862			8	8.63773		4	12.5843	4	12.4035	5	12.5981			5	4.73323		5	4.33552	4	12.4936					5	12.3621
6	4.70052	6	12.3865	6	0.5321			8	8.75976		4	12.6759	4	12.4955	5	12.6743			5	4.81918		5	4.36451	4	12.567					5	12.3923
6	8.35187	6	12.4608	6	0.58965			8	12.3358		4	12.7642	4	12.5869	6	0.34301			5	8.33081		5	4.39449	4	12.6439					5	12.4283
6	8.45794	6	12.5188	6	0.64443			8	12.4462		5	0.33709	4	12.6887	6	0.52864			5	8.38827		5	4.42786	4	12.717					5	12.7695
6	8.53073	6	12.5697	6	0.714			8	12.5695		5	0.41603	4	12.7805	6	0.81019			5	8.58559		5	4.46275	4	12.7854
6	8.58222	6	12.6187	6	4.33348			8	12.6928		5	0.49369	5	0.33275	6	4.34184			5	8.66909		5	4.51008	5	0.33564
6	8.66058	6	12.6721	6	4.4513			9	0.34716		5	0.57974	5	0.39158	6	4.47212			5	8.75007		5	4.80694	5	0.3652
6	8.73087	6	12.7329	6	4.50131			9	0.48032		5	0.66623	5	0.45161	6	4.69368			5	12.3313		5	8.33533	5	0.39619
6	9.09826	6	12.7907	6	4.60721			9	0.60767		5	0.74805	5	0.536	6	8.34397			5	12.3831		5	8.36535	5	0.42979
6	12.3357	7	0.33524	6	4.68282			9	0.79235		5	4.33406	5	0.60146	6	12.3448			5	12.6769		5	8.39709	5	0.4638
6	12.5359	7	0.38309	6	4.74447			9	8.35197		5	4.40662	5	4.33398	6	12.678			5	12.7478		5	8.42873	5	4.33615
7	0.3336	7	0.45138	6	4.80933			9	8.52714		5	4.4687	5	4.4042	7	0.37073			6	0.32713		5	8.4665	5	4.36756
7	0.38591	7	0.51716	6	8.33686			9	8.78797		5	4.53951	5	4.47149	7	0.54665			6	0.39468		5	8.50769	5	4.40117
7	0.46872	7	0.59169	6	8.39061			9	12.3535		5	4.61719	5	4.54921	7	0.63663			6	0.64779		5	12.3352	5	4.43677
7	0.53587	7	0.70616	6	8.44395						5	8.3331	5	4.65254	7	0.72845			6	4.34632		5	12.3637	5	4.47548
7	0.60684	7	0.77755	6	8.51407						5	8.39583	5	4.72631	7	0.81461			6	4.63778		5	12.3942	5	4.70384
7	0.70929	7	4.33602	6	8.80089						5	8.4728	5	4.81355	7	4.36576			6	4.82033		5	12.4272	5	8.33533
7	4.33528	7	4.40003	6	12.3348						5	8.53785	5	8.33469	7	4.55985			6	8.34814		5	12.4651	5	8.36604
7	4.43674	7	4.46775	6	12.4058						5	12.332	5	8.39544	7	4.65149			6	8.66317				5	8.39664
7	4.57123	7	4.53943	6	12.6785						5	12.3849	5	8.45449	7	4.77423			6	12.3431				5	8.42991
7	4.75225	7	4.6345	6	12.7468						5	12.4448	5	8.79414	7	8.36654			6	12.4821				5	8.46879
7	4.81349	7	4.71042	6	12.8158						5	12.5117	5	12.3336	7	8.58655			6	12.7418				5	8.51033
7	8.33165	7	8.33573	7	0.33893						5	12.5752	5	12.3883	7	8.68559			7	0.3409				5	8.72855
7	8.38845	7	8.44333	7	0.40096						6	0.33898	5	12.455	7	12.372			7	0.4004				5	8.78716
7	8.46227	7	8.52722	7	0.48194						6	0.43117	5	12.5273	7	12.5325			7	0.48887				5	12.3351
7	8.54966	7	8.66241	7	0.55828						6	0.67307	5	12.5896	7	12.6226			7	0.57212				5	12.367
7	8.63999	7	8.73898	7	0.6553						6	4.34023	6	0.34228	7	12.7408			7	0.665				5	12.404
7	8.75781	7	12.4481	7	0.74202						6	4.45759	6	0.5546	8	0.35026			7	0.75296				5	12.4403
7	12.3336	7	12.582	7	4.34072						6	4.5912	6	0.70164	8	0.40554			7	4.33925				5	12.4844
7	12.4003	7	12.7348	7	4.40639						6	8.34463	6	4.33927	8	0.47378			7	4.40476				5	12.5307
7	12.4739	7	12.8078	7	4.49863						6	8.46119	6	4.44678	8	0.55965			7	4.48539
7	12.5686	8	0.33426	7	4.59356						6	8.59504	6	4.57593	8	0.61684			7	4.58526
7	12.6436	8	0.3908	7	4.70332						6	12.3428	6	8.34261	8	0.71089			7	4.67762
7	12.808	8	0.45487	7	4.81589						6	12.4423	6	8.46432	8	0.79403			7	4.78336
8	0.33353	8	0.52112	7	8.33958						6	12.6886	6	8.62076	8	4.34512			7	8.34024
8	0.38781	8	0.58936	7	8.4037						7	0.34238	6	12.3424	8	4.434			7	8.39413
8	0.4542	8	0.66858	7	8.53869						7	0.44439	6	12.515	8	4.498			7	8.4678
8	0.5229	8	0.7472	7	8.6722						7	0.54834	6	12.6456	8	4.55486			7	8.63676
8	0.59683	8	4.33382	7	8.77643						7	0.63699	6	12.8226	8	4.63324			7	8.71281
8	0.67524	8	4.38905	7	12.343						7	0.7284	7	0.34404	8	4.71932			7	8.80484
8	0.75028	8	4.45756	7	12.419						7	0.78916	7	0.41389	8	8.34629			7	12.3423
8	4.33332	8	4.54471	7	12.5036						7	4.34309	7	0.51164	8	8.44359			7	12.5457
8	4.39087	8	4.61865	7	12.5914						7	4.43073	7	0.61075	8	8.50721			7	12.7193
8	4.46504	8	4.69878	7	12.7103						7	4.5156	7	0.68921	8	8.57703			7	12.7923
8	4.54741	8	4.78065	8	0.33183						7	4.61565	7	0.76003	8	8.65524			8	0.3328
8	4.62021	8	8.33101	8	0.38626						7	4.71409	7	4.34736	8	8.72916			8	0.39465
8	4.69647	8	8.39257	8	0.45027						7	4.78543	7	4.44743	8	8.81888			8	0.43778
8	4.78682	8	8.46525	8	0.51494						7	8.3431	7	4.56001	8	12.3511			8	0.48326
8	8.33404	8	8.55077	8	0.57986						7	8.42015	7	4.65039	8	12.5088			8	0.52576
8	8.46293	8	8.63093	8	0.65371						7	8.50287	7	4.72542	8	12.5735			8	0.57162
8	8.57264	8	8.71979	8	0.73064						7	8.61218	7	8.34748	8	12.6482			8	0.61716
8	8.67132	8	12.335	8	0.80951						7	8.70709	7	8.47746	8	12.736			8	0.66858
8	8.77862	8	12.397	8	4.33143						7	8.78757	7	8.55343	8	12.8213			8	0.72395
8	12.3347	8	12.4784	8	4.38994						7	12.3418	7	8.62855	9	0.38128			8	0.78002
8	12.4025	8	12.5612	8	4.45838						7	12.4043	7	8.69594	9	0.49706			8	4.33368
8	12.4765	8	12.6438	8	4.53302						7	12.4994	7	8.79314	9	0.62861			8	4.38614
8	12.5583	8	12.7272	8	4.61176						7	12.5886	7	12.3486	9	0.7509			8	4.43157
8	12.6508	8	12.8186	8	4.69021						7	12.6868	7	12.4618	9	4.37539			8	4.47838
8	12.7401	9	0.34074	8	4.77108						7	12.7613	7	12.6027	9	4.4647			8	4.52559
9	0.34183	9	0.43488	8	8.33291						8	0.344	7	12.6961	9	4.56964			8	4.57513
9	0.43655	9	0.55227	8	8.4299						8	0.38096	7	12.776	9	4.67214			8	4.62143
9	0.57521	9	0.69132	8	8.51653						8	0.45523	8	0.34828	9	4.81779			8	4.67179
9	4.34438	9	4.34126	8	8.61738						8	0.50652	8	0.42552	9	8.36035			8	4.72104
9	4.45281	9	4.48349	8	8.69803						8	0.55534	8	0.52126	9	8.50574			8	4.77752
9	4.80454	9	4.64765	8	8.77877						8	0.60828	8	0.58143	9	8.59968			8	8.33408
9	8.34556	9	8.34691	8	12.3365						8	0.66505	8	0.64535	9	8.77521			8	8.37703
9	8.47147	9	8.50584	8	12.4075						8	0.7246	8	0.81444	9	12.3572			8	8.41818
9	12.3447	9	8.68299	8	12.4853						8	0.78336	8	4.34586	9	12.4802			8	8.46533
9	12.5182	9	12.3447	8	12.571						8	4.34483	8	4.44868	9	12.5887			8	8.51259
9	12.6955	9	12.5107	8	12.6688						8	4.39582	8	4.57687	9	12.7285			8	8.565
				8	12.7724						8	4.48889	8	4.63939	10	0.34984			8	8.61944
				9	0.3442						8	4.53881	8	4.70786	10	0.40207			8	8.66851
				9	0.44497						8	4.5957	8	4.782	10	0.46253			8	8.72277
				9	0.62634						8	4.65767	8	8.34653	10	0.52805			8	8.78966
				9	0.77918						8	4.72601	8	8.51936	10	0.59286			8	12.3337
				9	4.3502						8	4.78502	8	8.5749	10	0.67013			8	12.3933
				9	4.73317						8	8.34573	8	8.63239	10	0.75741			8	12.4453
				9	8.34843						8	8.40238	8	8.72002	10	4.36426			8	12.4963
				9	12.349						8	8.45463	8	8.79406	10	4.42437			8	12.5482
				9	12.5042						8	8.50649	8	12.3438	10	4.5011			8	12.6025
											8	8.56332	8	12.4583	10	4.57639			8	12.66
											8	8.63028	8	12.5142	10	4.66275			8	12.7199
											8	8.69918	8	12.5845	10	4.76474			8	12.7942
											8	12.345	8	12.6525	10	8.35974			9	0.34319
											8	12.4742	8	12.7208	10	8.42636			9	0.38289
											8	12.5339	8	12.7865	10	8.50304			9	0.4342
											8	12.5938	9	0.34785	10	8.5893			9	0.49001
											8	12.66	9	0.41293	10	8.68792			9	0.55302
											8	12.7663	9	0.49808	10	8.78386			9	0.61535
											9	0.35124	9	0.60261	10	12.3672			9	0.68987
											9	0.41093	9	0.75397	10	12.4407			9	0.7592
											9	0.47255	9	4.34577	10	12.5299			9	4.34594
											9	0.55459	9	4.42348	10	12.6332			9	4.39091
											9	0.62835	9	4.52619	10	12.7355			9	4.44174
											9	0.70813	9	4.72263	11	0.34987			9	4.49637
											9	0.78547	9	8.35251	11	0.39678			9	4.56288
											9	4.35205	9	8.4934	11	0.52889			9	4.62321
											9	4.41812	9	8.62868	11	0.59767			9	4.70107
											9	4.48565	9	8.78455	11	0.65846			9	4.78627
											9	4.56	9	12.3512	11	0.73354			9	8.34485
											9	4.62973	9	12.4396	11	0.80238			9	8.39442
											9	4.71427	9	12.5238	11	4.36277			9	8.45252
											9	4.81069	9	12.6012	11	4.45157			9	8.52029
											9	8.35295	9	12.7096	11	4.53634			9	8.5917
											9	8.41694	9	12.8158	11	4.60383			9	8.67281
											9	8.49359	10	0.34771	11	4.69592			9	8.7583
											9	8.56727	10	0.41626	11	4.77426			9	12.346
											9	8.64727	10	0.47523	11	8.35953			9	12.3999
											9	8.73236	10	0.54593	11	8.44504			9	12.4593
											9	12.353	10	0.62789	11	8.53833			9	12.5305
											9	12.4124	10	0.69841	11	8.6256			9	12.6094
											9	12.4907	10	0.77755	11	8.691			9	12.679
											9	12.5645	10	4.35048	11	8.76451			9	12.7595
											9	12.6529	10	4.4058	11	12.3516			10	0.34152
											9	12.7361	10	4.46737	11	12.4427			10	0.38611
											10	0.34931	10	4.54018	11	12.5208			10	0.4483
											10	0.4209	10	4.64139	11	12.5954			10	0.50521
											10	0.48065	10	4.71649	11	12.6661			10	0.56002
											10	0.54878	10	4.80149	11	12.7439			10	0.61606
											10	0.61684	10	8.35249	12	0.33638			10	0.67676
											10	0.69038	10	8.4095	12	0.38175			10	0.74403
											10	0.76376	10	8.47639	12	0.43054			10	0.81302
											10	4.34768	10	8.59901	12	0.48227			10	4.34528
											10	4.39768	10	8.68325	12	0.53826			10	4.43188
											10	4.45443	10	8.76949	12	0.59699			10	4.50499
											10	4.51613	10	12.3508	12	0.6454			10	4.57256
											10	4.5901	10	12.4091	12	0.70303			10	4.6406
											10	4.66441	10	12.4952	12	0.75999			10	4.70963
											10	4.74375	10	12.5819	12	0.8184			10	4.77913
											10	8.34813	10	12.6812	12	4.11881			10	8.34518
											10	8.43117	10	12.781	12	4.33069			10	8.41924
											10	8.49306	11	0.37759	12	4.37469			10	8.49212
											10	8.575	11	0.51009	12	4.41811			10	8.56324
											10	8.64967	11	0.71992	12	4.46747			10	8.63256
											10	8.73024	11	4.36592	12	4.5212			10	8.7079
											10	12.3497	11	4.43067	12	4.57433			10	8.79333
											10	12.4041	11	4.73605	12	4.63166			10	12.3462
											10	12.4623	11	8.36543	12	4.68798			10	12.419
											10	12.5385	11	8.5007	12	4.74371			10	12.4834
											10	12.6217	11	8.62093	12	4.79783			10	12.5467
											10	12.712	11	12.3668	12	8.33763			10	12.6172
											10	12.8111	11	12.4762	12	8.38452			10	12.6877
											11	0.3942	11	12.6078	12	8.43763			10	12.7774
											11	0.46243	11	12.6881	12	8.4946			11	0.35096
											11	0.70397	12	0.33983	12	8.55034			11	0.42534
											11	0.77842	12	0.38274	12	8.6071			11	0.59351
											11	4.38009	12	0.43262	12	8.66891			11	0.75934
											11	4.43817	12	0.4823	12	8.73197			11	4.34781
											11	4.65289	12	0.53691	12	8.79445			11	4.47789
											11	4.82327	12	0.58846	12	12.3378			11	4.59358
											11	8.3854	12	0.64477	12	12.3835			11	4.67227
											11	8.44931	12	0.69954	12	12.4348			11	4.75148
											11	8.81897	12	0.75676	12	12.4896			11	8.34676
											11	12.3787	12	0.81329	12	12.5474			11	8.47707
											11	12.4395	12	4.33752	12	12.6021			11	12.349
											11	12.6157	12	4.38112	12	12.6633			11	12.4324
											11	12.7445	12	4.42876	12	12.7237			11	12.5357
											12	0.34306	12	4.47909	12	12.783			11	12.6982
											12	0.38588	12	4.53339	13	0.33752			11	12.7782
											12	0.43423	12	4.58494	13	0.39869			12	0.3362
											12	0.48334	12	4.63854	13	0.47666			12	0.38928
											12	0.53708	12	4.69515	13	4.3381			12	0.44934
											12	0.59129	12	4.74003	13	4.41341			12	0.51367
											12	0.65066	12	8.34054	13	8.33971			12	0.58047
											12	0.70515	12	8.38604	13	8.41077			12	0.64607
											12	0.7583	12	8.43777	13	12.3383			12	0.71239
											12	0.81456	12	8.49003	13	12.4052			12	0.77711
											12	4.34201	12	8.54135	14	0.33305			12	4.33643
											12	4.38536	12	8.59638	14	0.3656			12	4.38952
											12	4.43352	12	8.64942	14	0.41227			12	4.44714
											12	4.48689	12	8.70566	14	0.4647			12	4.50937
											12	4.53976	12	8.76639	14	0.52378			12	4.57454
											12	4.59431	12	12.3395	14	0.58679			12	4.64129
											12	4.64748	12	12.3856	14	4.33445			12	4.71184
											12	4.70187	12	12.4381	14	4.37271			12	4.78235
											12	4.75608	12	12.4906	14	4.42871			12	8.33772
											12	4.81108	12	12.5465	14	4.48711			12	8.39055
											12	8.34048	12	12.6018	14	4.55615			12	8.45076
											12	8.38434	12	12.6595	14	8.33353			12	8.51474
											12	8.43352	12	12.7174	14	8.3709			12	8.58265
											12	8.48418	12	12.7774	14	8.4209			12	8.6621
											12	8.53936	13	0.33741	14	8.47836			12	8.73874
											12	8.59349	13	0.39634	14	8.55126			12	8.81514
											12	8.65152	13	0.4761	14	12.3345			12	12.3355
											12	8.71071	13	4.3369	14	12.3733			12	12.3865
											12	8.77144	13	4.39693	14	12.4283			12	12.4462
											12	12.341	13	4.49359	15	0.33315			12	12.5128
											12	12.3837	13	8.33882	15	0.4551			12	12.5837
											12	12.4354	13	8.40421	15	0.57695			12	12.6512
											12	12.4868	13	8.51284	15	4.33369			12	12.7263
											12	12.5386	13	12.3379	15	4.44011			12	12.7961
											12	12.596	13	12.4029	15	4.69891			13	0.33526
											12	12.6548	13	12.5032	15	8.33499			13	0.41609
											12	12.7122	13	12.6052	15	8.4864			13	0.50616
											12	12.7705	13	12.7332	15	12.3343			13	0.61101
											13	0.33542	14	0.33402	15	12.5238			13	4.33534
											13	0.38707	14	0.37504	16	0.34946			13	4.43281
											13	0.45294	14	0.44041	16	0.40282			13	8.33816
											13	0.53258	14	4.3353	16	0.46213			13	8.40643
											13	0.61773	14	4.37945	16	0.52467			13	12.3378
											13	4.33698	14	4.44762	16	0.58656			13	12.4055
											13	4.39111	14	8.3369	16	0.64718			14	0.33256
											13	4.45733	14	8.38673	16	0.71346			14	0.37208
											13	8.33672	14	8.45845	16	0.76986			14	0.45045
											13	8.39635	14	12.3366	16	4.35105			14	4.33268
											13	8.47658	14	12.3851	16	4.40692			14	4.3774
											13	12.3385	15	0.33037	16	4.47808			14	4.44268
											13	12.3966	15	0.62907	16	4.56067			14	8.33334
											13	12.4702	15	4.33156	16	4.63051			14	8.37366
											13	12.5726	15	8.3289	16	4.6994			14	12.3326
											14	0.33406	15	8.45737	16	4.77804			14	12.3765
											14	0.37024	15	8.54465	16	8.34915			15	0.27922
											14	0.42088	15	8.64347	16	8.39386			15	4.33378
											14	0.49285	15	8.80144	16	8.45559			15	5.2007
											14	0.56737	15	12.3302	16	8.5215			15	8.33557
											14	4.33595	15	12.4135	16	8.59834			15	12.34
											14	4.37434	16	0.34725	16	8.67451			16	0.34576
											14	4.4319	16	0.39775	16	8.74415			16	0.4011
											14	8.33589	16	0.4568	16	12.3521			16	0.45843
											14	8.37219	16	0.50866	16	12.4019			16	0.53773
											14	8.42742	16	0.57582	16	12.5018			16	0.60904
											14	12.3364	16	0.71222	16	12.5961			16	0.67657
											14	12.3764	16	0.77555	16	12.6802			16	0.74862
											14	12.4591	16	4.34485	16	12.7795			16	4.34842
											15	0.33097	16	4.39396	17	0.35156			16	4.41285
											15	0.41872	16	4.4546	17	0.41099			16	4.4852
											15	4.32821	16	4.51147	17	0.69297			16	4.56062
											15	4.38847	16	4.58535	17	0.76838			16	4.66253
											15	4.47681	16	4.64941	17	4.3548			16	4.77673
											15	4.57272	16	4.71144	17	4.41599			16	8.35071
											15	4.65929	16	4.79344	17	4.73717			16	8.42109
											15	4.81838	16	8.3467	17	4.81923			16	8.4933
											15	8.32957	16	8.41764	17	8.35096			16	8.56818
											15	8.4108	16	8.47021	17	8.41442			16	8.65742
											15	12.3297	16	8.5427	17	8.48932			16	8.74292
											15	12.3995	16	8.59856	17	8.55928			16	12.3513
											15	12.4923	16	8.67061	17	8.63655			16	12.4135
											15	12.6069	16	8.73443	17	8.72177			16	12.4825
											16	0.34877	16	12.3445	17	8.80225			16	12.5579
											16	0.40209	16	12.3935	17	12.3539			16	12.6481
											16	0.45614	16	12.4529	17	12.4222			16	12.729
											16	0.51393	16	12.5088	17	12.4898			16	12.8178
											16	0.57395	16	12.5819	17	12.564			17	0.34672
											16	0.6313	16	12.6449	17	12.64			17	0.54931
											16	0.68941	16	12.7217	17	12.7396			17	0.63001
											16	0.74629	16	12.8055	18	0.33894			17	0.69181
											16	0.8102	17	0.34624	18	4.33788			17	0.77164
											16	4.35541	17	0.39764	18	4.36868			17	4.34548
											16	4.42815	17	0.58906	18	4.40494			17	4.49223
											16	4.48168	17	0.66753	18	4.4446			17	4.56599
											16	4.54917	17	0.73465	18	4.48763			17	4.63119
											16	4.61078	17	0.79806	18	8.33884			17	4.69686
											16	4.68714	17	4.34592	18	8.37798			17	4.76366
											16	4.75942	17	4.40041	18	8.41585			17	8.34245
											16	4.82054	17	4.5808	18	8.45387			17	8.60575
											16	8.35365	17	4.65736	18	12.338			17	8.6755
											16	8.41793	17	4.73362	18	12.3779			17	8.74506
											16	8.47093	17	4.81487	18	12.4133			17	8.81382
											16	8.52948	17	8.34617	18	12.4512			17	12.344
											16	8.60067	17	8.53608	19	0.33438			17	12.5092
											16	8.67648	17	8.62055	19	0.36616			17	12.585
											16	8.7459	17	8.70239	19	0.52114			17	12.6762
											16	8.81895	17	8.78445	19	0.58177			17	12.7422
											16	12.3519	17	12.3426	19	0.62995			17	12.811
											16	12.4113	17	12.3982	19	4.33608			18	0.3341
											16	12.4776	17	12.4936	19	4.52234			18	0.36324
											16	12.5451	17	12.567	19	4.7153			18	0.39558
											16	12.627	17	12.6439	19	4.79097			18	0.43116
											16	12.7025	17	12.717	19	8.33608			18	0.4781
											16	12.7668	17	12.7854	19	8.51374			18	4.33343
											17	0.35254	18	0.33564	19	8.59319			18	4.36309
											17	0.40978	18	0.3652	19	8.66459			18	4.39661
											17	0.74848	18	0.39619	19	8.78525			18	4.43442
											17	0.81404	18	0.42979	19	12.3349			18	4
											17	4.35297	18	0.4638	19	12.506			18	8.33382
											17	4.41694	18	4.33615	19	12.5736			18	8.36355
											17	4.65194	18	4.36756	19	12.6397			18	8.39553
											17	4.71969	18	4.40117	19	12.7543			18	8.43408
											17	4.79838	18	4.43677					18	8.48212
											17	8.35412	18	4.47548					18	12.3339
											17	8.41578	18	4.70384					18	12.3621
											17	8.72814	18	8.33533					18	12.3923
											17	8.81351	18	8.36604					18	12.4283
											17	12.35	18	8.39664					18	12.7695
											17	12.4059	18	8.42991					19	0.32791
											17	12.6848	18	8.46879					19	0.47267
											17	12.7633	18	8.51033					19	0.53989
											18	0.33583	18	8.72855					19	0.60917
											18	0.36654	18	8.78716					19	0.66916
											18	0.39827	18	12.3351					19	0.72949
											18	0.43183	18	12.367					19	0.79209
											18	0.46833	18	12.404					19	4.3296
											18	4.33552	18	12.4403					19	4.45954
											18	4.36451	18	12.4844					19	4.65494
											18	4.39449	18	12.5307					19	4.81069
											18	4.42786	19	0.33531					19	8.33019
											18	4.46275	19	0.47378					19	8.42766
											18	4.51008	19	0.53959					19	8.60129
											18	4.80694	19	0.59444					19	8.75584
											18	8.33533	19	0.65586					19	12.3291
											18	8.36535	19	0.71391					19	12.4284
											18	8.39709	19	0.76705					19	12.5011
											18	8.42873	19	4.33745					19	12.5786
											18	8.4665	19	4.5089
											18	8.50769	19	4.7026
											18	12.3352	19	8.33437
											18	12.3637	19	8.44465
											18	12.3942	19	8.60137
											18	12.4272	19	8.78557
											18	12.4651	19	12.3359
											19	0.33506	19	12.4514
											19	0.48817	19	12.6262
											19	0.65447	19	12.7834
											19	0.81291
											19	4.33453
											19	4.4818
											19	4.63666
											19	4.80226
											19	8.32896
											19	8.4303
											19	8.4844
											19	8.62272
											19	8.7464
											19	12.3294
											19	12.4221
											19	12.5441
											19	12.6073
											19	12.6694
											19	12.7457
											19	12.8106

## Sheet: Fig5,Sup8–LFP CSD
Control aCSF
	Souris 1	Souris 2				Souris 1	Souris 2			Time of peak
Time (min)	Tranche 1	Tranche 2	Tranche 3		Time (min)	Tranche 1	Tranche 2	Tranche 3
0	1.11	0.95	0.92		0	2.69	2.66	2.69
10	1.14	0.97	0.99		10	2.52	2.59	2.62
20	1.13	0.97	1.02		20	2.54	2.61	2.78
30	1.14	0.97	0.96		30	2.61	2.58	2.78
N1					N2
20191008 S1
20191009 T2
20191009 S3
	Souris 1	Souris 2				Souris 1	Souris 2			Amplitude of peak
Time (min)	Tranche 1	Tranche 2	Tranche 3		Time (min)	Tranche 1	Tranche 2	Tranche 3
0	-1.07	-8.9	2.8		0	3.9	-47.2	2.8
10	-1.07	-5	1.1		10	6.1	-35	1.1
20	-0.6	-3.9	2.8		20	7.8	-26.1	2.2
30	-2	-7.2	2.8		30	7.2	-30	2.2
7-[bis(carboxymethyl)-amino]-4-(hydroxymethyl)coumarin Control 500 nM
	Souris 1	Souris 2	Souris 3			Souris 1	Souris 2	Souris 3		Amplitude of peak LFP
Coumarin control (nM)	Tranche 2	Tranche 1	Tranche 1		Coumarin (nM)	Tranche 2	Tranche 1	Tranche 1
0	0.44	0.12	0.4		0	0.4	0.44	0.49
500	0.58	0.09	0.5		500	0.4	0.47	0.57
N1					N2
20191001 T2
20191002 T1	channel map to apply
20191003 T1
	Souris 1	Souris 2	Souris 3			Souris 1	Souris 2	Souris 3		Time of peak
Coumarin control (nM)	Tranche 2	Tranche 1	Tranche 1		Coumarin (nM)	Tranche 2	Tranche 1	Tranche 1
0	1.98	1.57	1.57		0	3.84	3.43	2.71
500	1.4	1.43	1.28		500	3.78	3.41	2.58				test Wilcoxon rank sum on matlab
	p =					p=
	0.1					0.7
	Souris 1	Souris 2	Souris 3			Souris 1	Souris 2	Souris 3		Amplitude of peak CSD
Coumarin control (nM)	Tranche 2	Tranche 1	Tranche 1		Coumarin (nM)	Tranche 2	Tranche 1	Tranche 1
0	3.3	8.6	10		0	11.3	18.9	32.6
500	10.6	6.6	11		500	13	21.9	38
	p =					p =
	0.4					0.7

## Sheet: Fig5,Sup8–Slice STX-eac 
500 nM STX-eac
		Slice #ID																				Slice #ID																				Slice #ID
Electrode space	0.1	20191212 M1S1																				20191216 M1 S2																				20200107 M1 S3
Condition		aCSF	aCSF	aCSF	aCSF	aCSF+light	aCSF+light	aCSF+light	aCSF+light	STX-eac 500	STX-eac 500	STX-eac 500	STX-eac 500	STX+light	STX+light	STX+light	STX+light	Washout	Washout	Washout	Washout	aCSF	aCSF	aCSF	aCSF	aCSF+light	aCSF+light	aCSF+light	aCSF+light	STX-eac 500	STX-eac 500	STX-eac 500	STX-eac 500	STX+light	STX+light	STX+light	STX+light	Washout	Washout	Washout	Washout	aCSF	aCSF	aCSF	aCSF	aCSF+light	aCSF+light	aCSF+light	aCSF+light
CSD Chan	Distance	N1 pk time	N1 pk amp	N2 pk time	N2 pk amp	N1 pk time	N1 pk amp	N2 pk time	N2 pk amp	N1 pk time	N1 pk amp	N2 pk time	N2 pk amp	N1 pk time	N1 pk amp	N2 pk time	N2 pk amp	N1 pk time	N1 pk amp	N2 pk time	N2 pk amp	N1 pk time	N1 pk amp	N2 pk time	N2 pk amp	N1 pk time	N1 pk amp	N2 pk time	N2 pk amp	N1 pk time	N1 pk amp	N2 pk time	N2 pk amp	N1 pk time	N1 pk amp	N2 pk time	N2 pk amp	N1 pk time	N1 pk amp	N2 pk time	N2 pk amp	N1 pk time	N1 pk amp	N2 pk time	N2 pk amp	N1 pk time	N1 pk amp	N2 pk time	N2 pk amp
1	0.1
2	0.2
3	0.3
4	0.4
5	0.5
6	0.6
7	0.7
8	0.8
9	0.9
10	1			2.7	3			2.81	4			2.69	3	NA	NA	NA	NA			2.85	3.9			3.1	1.1			3.2	2.2			3.05	2.2											3.4	4.7			3.34	3.3
11	1.1	0.59	3.5	2.46	3.5	0.56	5	2.67	4	0.48	3.5	2.41	3	NA	NA	NA	NA			2.6	3.9			2.73	3.3			2.83	2.2			2.87	3.3							3.1	1.7	0.88	1.9	3.1	1.9	0.89	1.7	3.07	2.5
12	1.2	0.48	5.5	2.28	4	0.5	6	2.47	5	0.47	4.5	2.49	2	NA	NA	NA	NA	0.46	1.7	2.38	4.4	0.74	2.2	2.53	3.9	0.84	2.2	2.58	3.9	0.81	1.1	2.65	3.9			2.83	2.2	NA	NA	2.88	1.7	0.86	1.9	2.93	3.6	0.93	1.7	2.9	2.2
13	1.3	0.47	5.5	2.36	4	0.42	8.5	2.32	5	0.4	5.5	2.32	4.5	NA	NA	NA	NA	0.49	3.9	2.19	3.9	0.61	2.8	2.53	5.6	0.66	3.9	2.54	5	0.74	1.7	2.41	5.6			2.75	1.1	NA	NA	2.6	1.7	0.79	1.1	2.73	2.8	0.79	0.3	2.76	1.7
14	1.4	0.39	7	2.07	8.5	0.3	11	2.08	9	0.33	6	2.01	7.5	NA	NA	NA	NA	0.35	4.4	2.01	7.2	0.56	3.3	2.28	10	0.61	3.9	2.34	11.1	0.67	3.9	2.21	7.2	1.13	2.8	2.46	2.2	NA	NA	2.44	2.8	0.88	2.5	2.93	3.9	0.96	2.5	3.08	2.8
		0.378095	0	1.9326	0	0.346349	0	2.00534	0	0.329206	0	1.93959	0	NA	NA	NA	NA	0.329862	0	1.9489	0	0.484283	0	2.13973	0	0.534381	0	2.19	0	0.564244	0	2.1389	0	NA	NA	2.04617	0	NA	NA	2.16857	0	0.676032	0	2.4626	0	0.708889	0	2.47904	0
Velocity (m/s)		2.64484		0.517437		2.88726		0.498668		3.03761		0.515573		#VALUE!		#VALUE!		3.03157		0.513109		2.06491		0.46735		1.87132		0.456621		1.77228		0.467529		#VALUE!		0.488718		#VALUE!		0.461133		1.47922		0.406074		1.41066		0.403382
Mice 1	20191212 M1 S1 1:5 et 10:15	40mW
Mice 2	20191216 M1 S2 1:5 et 10:15	40mW																																														1
Mice 3	20200107M1 S3 1:5 et 10:15	39mW																																														1.1	0.83
Mice 4	20191115 M1 S3 1:5 et 10:15	40mW																																														1.3	0.98
Mice 5	20200108 M2 S1 1:5 et 10:15	41mW																																														1.4	0.86
Mice 5'	20200108 M2 S2	~40mW																																															0.697737
Mice 6	2020015 M1 S1 technical issue																																																1.43321
Mice 7	20200211 M1 S2	~40mW
Mice 8	20200219 M1 S2	~40mW
Mice 8'	20200219 M1 S3	~40mW
Mice 9	20200221 M1 S1	~40mW
250 nM STX-eac
		Slice #ID																				Slice #ID																				Slice #ID
Electrode space	0.1	20200109 M1 S3																				20200109 M1 S2																				20200114 M1 S1
Condition		aCSF	aCSF	aCSF	aCSF	aCSF+light	aCSF+light	aCSF+light	aCSF+light	STX-eac 250	STX-eac 250	STX-eac 250	STX-eac 250	STX+light	STX+light	STX+light	STX+light	Washout	Washout	Washout	Washout	aCSF	aCSF	aCSF	aCSF	aCSF+light	aCSF+light	aCSF+light	aCSF+light	STX-eac 250	STX-eac 250	STX-eac 250	STX-eac 250	STX+light	STX+light	STX+light	STX+light	Washout	Washout	Washout	Washout	aCSF	aCSF	aCSF	aCSF	aCSF+light	aCSF+light	aCSF+light	aCSF+light
CSD Chan	Distance	N1 pk time	N1 pk amp	N2 pk time	N2 pk amp	N1 pk time	N1 pk amp	N2 pk time	N2 pk amp	N1 pk time	N1 pk amp	N2 pk time	N2 pk amp	N1 pk time	N1 pk amp	N2 pk time	N2 pk amp	N1 pk time	N1 pk amp	N2 pk time	N2 pk amp	N1 pk time	N1 pk amp	N2 pk time	N2 pk amp	N1 pk time	N1 pk amp	N2 pk time	N2 pk amp	N1 pk time	N1 pk amp	N2 pk time	N2 pk amp	N1 pk time	N1 pk amp	N2 pk time	N2 pk amp	N1 pk time	N1 pk amp	N2 pk time	N2 pk amp	N1 pk time	N1 pk amp	N2 pk time	N2 pk amp	N1 pk time	N1 pk amp	N2 pk time	N2 pk amp
1	0.1
2	0.2
3	0.3
4	0.4
5	0.5
6	0.6
7	0.7
8	0.8
9	0.9
10	1																							2.9	3.9			2.87	4.2			3.1	3.1			3.1	3.3							2.95	3.6			3.05	3.9
11	1.1	1.47	2.2	2.81	6.7			3.13	1.4													1.33	1.9	2.71	2.8			2.68	2.8			2.95	3.6			2.95	1.9			2.93	1.4			2.71	6.9	1.21	1.9	2.68	6.1
12	1.2	1.04	0.6	2.48	4.4			2.93	1.7			3.37	3.9	1.74	1.7							1.18	2.8	2.33	6.9	1.2	1.9	2.36	5.3	1.23	3.6	2.7	3.3	1.3	2.5	2.7	3.6	0.96	1.7	2.71	2.8	1.06	3.9	2.6	6.7	1.06	4.7	2.54	5.3
13	1.3	0.93	5.8	2.73	6.9	0.86	2.2	2.73	4.4	1.38	1.7	2.7	5.8	1.55	2.5	2.87	2.8					1.04	4.7	2.17	7.2	1.01	4.2	2.17	5.3	1.1	4.4	2.48	3.1	1.1	3.1	2.38	3.3	1.1	1.4	2.46	1.9	0.78	4.4	2.46	5.8	0.76	5.3	2.44	5.3
14	1.4	0.72	10.7	2.43	4.7	0.69	9.5	2.31	6.9	1.23	8.3	2.19	10.6	1.03	3.9	2.66	1.9	NA	NA	NA	NA	0.64	3.1	1.99	9.5	0.66	5.3	1.99	9.5	0.67	3.1	2.28	6.4	0.83	3.1	2.16	5.8	0.93	2.5	2.14	4.4	0.47	2.5	2.14	6.9	0.51	5.3	2.24	6.7
		0.806667	0	2.06635	0	0.570959	0	2.18127	0	0.963288	0	2.08644	0	1.08939	0	2.04247	0	NA	NA	NA	NA	0.81381	0	1.95671	0	0.722397	0	1.95301	0	0.755206	0	2.19192	0	0.815717	0	2.1511	0	0.763065	0	2.01095	0	0.578389	0	2.08836	0	0.683333	0	2.10329	0
Velocity (m/s)		1.23967		0.483945		1.75144		0.458449		1.03811		0.479284		0.917944		0.489604		#VALUE!		#VALUE!		1.22879		0.511061		1.38428		0.512029		1.32414		0.456221		1.22592		0.464879		1.3105		0.497277		1.72894		0.478846		1.46341		0.475446
Mice 1	20200109 M1 S3 1:5 et 10:15
Mice 1'	20200109 M1 S2 1:5 et 10:15
Mice 2	20200114 M1 S1
Mice 2'	20200114 M1 S2
Mice 3	20200115 M1 S2
Mice 3'	20200115 M1 S3
Mice 4	20200115 M2 S1
Mice 4'	20200115 M2 S2
Mice 5	20200211 M1 S1
Mice 5'	20200211 M1 S3
100 nM STX-eac
		Slice #ID																				Slice #ID																				Slice #ID
Electrode space	0.1	20200121 M1S1																				202000121 M1 S2																				20200122 M1 S1
Condition		aCSF	aCSF	aCSF	aCSF	aCSF+light	aCSF+light	aCSF+light	aCSF+light	STX-eac 100	STX-eac 100	STX-eac 100	STX-eac 100	STX+light	STX+light	STX+light	STX+light	Washout	Washout	Washout	Washout	aCSF	aCSF	aCSF	aCSF	aCSF+light	aCSF+light	aCSF+light	aCSF+light	STX-eac 100	STX-eac 100	STX-eac 100	STX-eac 100	STX+light	STX+light	STX+light	STX+light	Washout	Washout	Washout	Washout	aCSF	aCSF	aCSF	aCSF	aCSF+light	aCSF+light	aCSF+light	aCSF+light
CSD Chan	Distance	N1 pk time	N1 pk amp	N2 pk time	N2 pk amp	N1 pk time	N1 pk amp	N2 pk time	N2 pk amp	N1 pk time	N1 pk amp	N2 pk time	N2 pk amp	N1 pk time	N1 pk amp	N2 pk time	N2 pk amp	N1 pk time	N1 pk amp	N2 pk time	N2 pk amp	N1 pk time	N1 pk amp	N2 pk time	N2 pk amp	N1 pk time	N1 pk amp	N2 pk time	N2 pk amp	N1 pk time	N1 pk amp	N2 pk time	N2 pk amp	N1 pk time	N1 pk amp	N2 pk time	N2 pk amp	N1 pk time	N1 pk amp	N2 pk time	N2 pk amp	N1 pk time	N1 pk amp	N2 pk time	N2 pk amp	N1 pk time	N1 pk amp	N2 pk time	N2 pk amp
1	0.1
2	0.2
3	0.3
4	0.4
5	0.5
6	0.6
7	0.7
8	0.8
9	0.9
10	1			2.68	9.5			2.7	9.5			2.8	5	1.96	2.2	2.9	4.4																									2.06	0.8	3.4	3.6			3.51	3.6
11	1.1	0.99	3.9	2.53	6.7	0.99	3.3	2.51	6.1	1.62	2.2	2.58	5	1.72	2.8	2.6	4					0.91	3.9	3.47	3.9	0.93	3.9	3.49	1.7	1.01	3.6	3.74	1.7	1.06	2.5	3.84	1.4	1.75	1.4	3.34	6	1.9	1.1	3.07	2.5	1.89	1.1	3.13	2.2
12	1.2	0.83	1.7	2.6	5	0.83	1.7	2.39	5	1.18	3.3	2.46	2.8	1.28	3.3	2.44	2.8			3.37	1.7	0.74	8.9	3.19	4.4	0.79	7.8	3.25	3.9	0.89	5.3	3.3	2	0.91	5	3.3	1.1	1.52	1.9	3.52	2.2	1.55	2.5	2.78	3.9	1.65	1.4	2.85	3.6
13	1.3	0.66	2.8	2.17	13.3	0.69	3.3	2.21	10.6	0.98	1.7	2.22	5.6	0.93	2.2	2.85	1.7	1.03	1.7	2.66	1.1	0.62	2.8	3.03	5.6	0.66	2.2	3.03	5	0.81	1.1	3.03	3.1	0.83	0.3	3.05	3.9	1.35	1.4	2.76	3.6	1.01	1.7	2.66	2.8	1.03	2.5	2.75	3.3
14	1.4	0.49	8.9	2.09	13.9	0.56	7.2	2.17	11.7	0.67	7.2	2.06	5	0.72	6.7	2.49	5	0.56	5	2.48	5	0.66	5	2.87	6.7	0.67	7.8	2.7	9.5	0.72	7.5	2.8	4.4	0.78	7.5	2.8	3.3	1.18	4.7	2.61	8.1	0.71	4.2	2.48	5	0.78	2.2	2.48	4.4
Velocity		0.423014	0	1.84921	0	0.460548	0	1.83175	0	0.606027	0	1.83492	0	0.896032	0	2.06016	0			2.15599	0	0.574444	0	2.47651	0	0.597937	0	2.45365	0	0.673016	0	2.52905	0	0.703016	0	2.55063	0	1.13587	0	2.40317	0	1.13932	0	2.33466	0	1.03016	0	2.3863	0
		2.36399		0.540773		2.17133		0.545927		1.65009		0.544983		1.11603		0.485399		#DIV/0!		0.463824		1.74081		0.403794		1.67242		0.407556		1.48585		0.395406		1.42244		0.392059		0.88038		0.416116		0.87772		0.428328		0.970724		0.419059
Mice 1	20200121 M1S1		~40mW
Mice 1'	202000121 M1 S2		~40mW
Mice 2	20200122 M1 S1		~40mW
Mice 2'	20200122 M1 S2		~40mW
Mice 3	20200122 M2 S1		~40mW
Mice 3'	20200122 M2 S2		~40mW
Mice 4	20200124 M1 S1 technical issue	pump issue
Mice 4'	20200124 M1 S2		~40mW
Mice 5	20200128 M1 S2		~40mW
Mice 6	20200128 M2 S3 technical issue	noise issue
Mice 7	20200220 M1 S1		~40mW
Mice 7'	20200220 M1 S3		~40mW
Mice 8	20200221 M1 S2		~40mW
[truncated: 172 more columns]

## Sheet: Fig5,Sup8–STX-ea workup
STX-ea Amplitude
N1							N2
	aCSF	STX-ea 100nM	Washout					aCSF	STX-ea 100nM	Washout
20200825 T1 run 1	8.21	6.93	5.59	ok			20200825 T1 run 1	10.58	7.7	4	ch 15
20200825 T2 run 2	9.86	9.9	8.9	ok			20200825 T2 run 2	12.55	13.2	19.7	ok
20200825 T3 run 4	7.7	5.7	5.5	ok			20200825 T3 run 4	13.37	9.3	8.7	ok
20200825 T1 run 5	6.58	5.52	5.58	ok			20200825 T1 run 5	8.34	7.7	8.4	ok
20200825 T2 run 6	7.9	1.5	3.8	ok			20200825 T2 run 6	16.09	10.7	13.72	ok
20200825 T3 run 7	10.88	9.76	9.45	ok			20200825 T3 run 7	22.79	12.47	12.31	ok
20200826 T2 run 2	4.27	3.54	3.7	ok			20200826 T2 run 2	4.2	3.2	2.7	ok
20200826 T3 run 3	4.14	1.37	3.95	ok			20200826 T3 run 3	9.7	8.26	9.03	ok
STX-ea Time After Peak
N1							N2
	aCSF	STX-ea 100nM	Washout					aCSF	STX-ea 100nM	Washout
20200825 T1 run 1	0.49	0.56	0.53				20200825 T1 run 1	2	2.04	1.96
20200825 T2 run 2	0.73	0.7	0.79				20200825 T2 run 2	2.06	2.2	2.12
20200825 T3 run 4	0.36	0.41	0.46				20200825 T3 run 4	1.52	1.57	1.62
20200825 T1 run 5	0.62	0.72	0.68				20200825 T1 run 5	1.71	1.86	1.77
20200825 T2 run 6	0.94	1.01	1.11				20200825 T2 run 6	2.23	2.25	2.41
20200825 T3 run 7	0.51	0.74	0.73				20200825 T3 run 7	1.79	1.86	1.82
20200826 T2 run 2	0.9	1.09	0.96				20200826 T2 run 2	2.41	2.99	2.71
20200826 T3 run 3	0.46	0.6	0.52				20200826 T3 run 3	1.58	1.63	1.7
STX-ea Velocity
N1							N2
	aCSF	STX-ea 100nM	Washout					aCSF	STX-ea 100nM	Washout
20200825 T1 run 1	0.9375	1	0.769231				20200825 T1 run 1	0.526316	0.476191	0.769231
20200825 T2 run 2	0.869565	0.571429	0.454545				20200825 T2 run 2	0.5	0.243902	0.307692
20200825 T3 run 4	1.33333	1	1.11111				20200825 T3 run 4	0.547945	0.483871	0.454545
20200825 T1 run 5	1.42857	0.857143	1.25				20200825 T1 run 5	0.566038	0.384615	0.410959
20200825 T2 run 6	1.03448	1.11111	1				20200825 T2 run 6	0.588235	0.545455	0.769231
20200825 T3 run 7	1.30435	0.967742	1.5				20200825 T3 run 7	0.517241	0.535714	0.6
20200826 T2 run 2	1.76471	1.42857	1.57895				20200826 T1 run 1
20200826 T3 run 3	2.22222	1.05263	1.6				20200826 T2 run 2	0.46875	0.333333	0.46875
							20200826 T3 run 3	0.493827	0.454545	0.454545
